# Supplementary material for: [(Z)-O-Ethyl-N-propyl­thio­carbamato-κS](triphenyl­phosphine-κP)gold(I)
Source: Acta Crystallogr Sect E Struct Rep Online. 2009 Nov 14;65(Pt 12):m1571. doi: 10.1107/S1600536809047254 (PMC2971786; doi:10.1107/S1600536809047254)
Supplement: Supplementary file 1 [file e-65-m1571-sup1.cif]

##############################################################################
###                                                                        ###
###        Electronic paper (Acta Crystallographica Section E)             ###
###                                                                        ###
##############################################################################
#                                                                            #
# This CIF contains the data in a paper accepted for publication in Acta     #
# Crystallographica Section E. It conforms to the requirements of Notes      #
# for Authors for Section E, and has been peer reviewed under the auspices   #
# of the IUCr Commission on Journals.                                        #
#                                                                            #
# Full details of the Crystallographic Information File format               #
# are given in the paper "The Crystallographic Information File (CIF):       #
# a New Standard Archive File for Crystallography" by S. R. Hall, F. H.      #
# Allen and I. D. Brown [Acta Cryst. (1991), A47, 655-685].                  #
#                                                                            #
# The current version of the core CIF dictionary is obtainable from          #
# ftp://ftp.iucr.org/pub/cif_core.dic. The current version number is 2.4.    #
#                                                                            #
# Software is freely available for graphical display of the structure(s) in  #
# this CIF.  For information consult the CIF home page http://www.iucr.org/  #
# cif/home.html                                                              #
#                                                                            #
# This file may be used for bona fide research purposes within the           #
# scientific community so long as proper attribution is given to the journal # 
# article from which it was obtained.                                        #
#                                                                            #
##############################################################################
                                             
data_global
_audit_creation_method     SHELXL-97
_journal_date_recd_electronic     2009-11-08
_journal_date_accepted     2009-11-09
_journal_name_full     'Acta Crystallographica, Section E'
_journal_year     2009
_journal_volume     65
_journal_issue     12
_journal_page_first     m1571
_journal_page_last     m1571
_journal_paper_category     QM
_journal_coeditor_code     HG2586
_publ_contact_author_name     ' Edward RT Tiekink '
_publ_contact_author_address
;
Department of Chemistry, University of Malaya,
50603 Kuala Lumpur, Malaysia
;
_publ_contact_author_email
;
edward.tiekink@gmail.com
;
_publ_contact_author_fax     ' (65) 6790 9801 '
_publ_contact_author_phone     ' (65) 6790 6402 '
_publ_section_title
;\
[(<i>Z</i>)-<i>O</i>-Ethyl-<i>N</i>-propylthiocarbamato-\k<i>S</i>]\
(triphenylphosphine-\k<i>P</i>)gold(I)
;
loop_
    _publ_author_name
    _publ_author_footnote
    _publ_author_address
    'Tadbuppa, Primjira P.' .
;
Department of Chemistry,
National University of Singapore, Singapore 117543
;
    'Tiekink, Edward R. T.' .
;
Department of Chemistry, University of Malaya,
50603 Kuala Lumpur, Malaysia
;
data_I
_audit_creation_method     SHELXL-97
_chemical_name_systematic
;
[(<i>Z</i>)-<i>O</i>-Ethyl-<i>N</i>-propylthiocarbamato-
\k<i>S</i>](triphenylphosphine-\k<i>P</i>)gold(I)
;
_chemical_name_common     ?
_chemical_formula_moiety     'C24 H27 Au N O P S'
_chemical_formula_sum     'C24 H27 Au N O P S'
_chemical_formula_iupac     '[Au (C6 H12 N O S) (C18 H15 P)]'
_chemical_formula_weight     605.46
_chemical_melting_point     ?
_symmetry_cell_setting     monoclinic
_symmetry_space_group_name_H-M     'P 21/n'
_symmetry_space_group_name_Hall     '-P 2yn'
loop_
    _symmetry_equiv_pos_as_xyz
    'x, y, z'
    '-x+1/2, y+1/2, -z+1/2'
    '-x, -y, -z'
    'x-1/2, -y-1/2, z-1/2'
_cell_length_a     8.5822(6)
_cell_length_b     18.2036(13)
_cell_length_c     15.6893(12)
_cell_angle_alpha     90
_cell_angle_beta     102.001(2)
_cell_angle_gamma     90
_cell_volume     2397.5(3)
_cell_formula_units_Z     4
_cell_measurement_reflns_used     3440
_cell_measurement_theta_min     2.3
_cell_measurement_theta_max     24.6
_cell_measurement_temperature     223(2)
_exptl_crystal_description     block
_exptl_crystal_colour     colourless
_exptl_crystal_size_max     0.16
_exptl_crystal_size_mid     0.05
_exptl_crystal_size_min     0.04
_exptl_crystal_density_diffrn     1.677
_exptl_crystal_density_meas     ?
_exptl_crystal_density_method     'not measured'
_exptl_crystal_F_000     1184
_exptl_absorpt_coefficient_mu     6.304
_exptl_absorpt_correction_type     'multi-scan'
_exptl_absorpt_process_details     '(SADABS, Bruker, 2000)'
_exptl_absorpt_correction_T_min     0.439
_exptl_absorpt_correction_T_max     1
_diffrn_ambient_temperature     223(2)
_diffrn_radiation_type     MoK\a
_diffrn_radiation_wavelength     0.71069
_diffrn_radiation_source     'fine-focus sealed tube'
_diffrn_radiation_monochromator     graphite
_diffrn_measurement_device_type     'Bruker SMART CCD'
_diffrn_measurement_method     \w
_diffrn_detector_area_resol_mean     ?
_diffrn_reflns_number     16839
_diffrn_reflns_av_R_equivalents     0.0422
_diffrn_reflns_av_sigmaI/netI     0.0521
_diffrn_reflns_theta_min     1.74
_diffrn_reflns_theta_max     27.50
_diffrn_reflns_theta_full     27.5
_diffrn_measured_fraction_theta_max     0.998
_diffrn_measured_fraction_theta_full     0.998
_diffrn_reflns_limit_h_min     -9
_diffrn_reflns_limit_h_max     11
_diffrn_reflns_limit_k_min     -23
_diffrn_reflns_limit_k_max     20
_diffrn_reflns_limit_l_min     -19
_diffrn_reflns_limit_l_max     20
_diffrn_standards_number     0
_diffrn_standards_interval_count     ?
_diffrn_standards_interval_time     ?
_diffrn_standards_decay_%     0
_refine_special_details
;
Refinement of <i>F</i>^2^ against ALL reflections. The weighted <i>R</i>-factor
<i>wR</i> and goodness of fit <i>S</i> are based on <i>F</i>^2^, conventional
<i>R</i>-factors <i>R</i> are based on <i>F</i>, with <i>F</i> set to zero for
negative <i>F</i>^2^. The threshold expression of <i>F</i>^2^ >
2\s(<i>F</i>^2^) is used only for calculating <i>R</i>-factors(gt) <i>etc</i>.
and is not relevant to the choice of reflections for refinement.
<i>R</i>-factors based on <i>F</i>^2^ are statistically about twice as large
as those based on <i>F</i>, and <i>R</i>- factors based on ALL data will be
even larger.
;
_reflns_number_total     5496
_reflns_number_gt     4350
_reflns_threshold_expression     I>2\s(I)
_refine_ls_structure_factor_coef     Fsqd
_refine_ls_matrix_type     full
_refine_ls_R_factor_all     0.050
_refine_ls_R_factor_gt     0.035
_refine_ls_wR_factor_gt     0.083
_refine_ls_wR_factor_ref     0.098
_refine_ls_goodness_of_fit_ref     1.07
_refine_ls_restrained_S_all     1.07
_refine_ls_number_reflns     5496
_refine_ls_number_parameters     262
_refine_ls_number_restraints     0
_refine_ls_hydrogen_treatment     constr
_refine_ls_weighting_scheme     calc
_refine_ls_weighting_details
         'calc w=1/[\s^2^(Fo^2^)+(0.0474P)^2^+0.1712P] where P=(Fo^2^+2Fc^2^)/3'
_atom_sites_solution_hydrogens     geom
_atom_sites_solution_primary     direct
_atom_sites_solution_secondary     difmap
_refine_ls_shift/su_max     ?
_refine_ls_shift/su_max_lt     0.001
_refine_ls_shift/su_mean     0.000
_refine_diff_density_max     1.19
_refine_diff_density_min     -0.63
_refine_ls_extinction_method     none
_refine_ls_extinction_coef     ?
loop_
    _atom_type_symbol
    _atom_type_description
    _atom_type_scat_dispersion_real
    _atom_type_scat_dispersion_imag
    _atom_type_scat_source
    'C' 'C' 0.0033 0.0016
                         'International Tables Vol C Tables 4.2.6.8 and 6.1.1.4'
    'H' 'H' 0.0000 0.0000
                         'International Tables Vol C Tables 4.2.6.8 and 6.1.1.4'
    'Au' 'Au' -2.0133 8.8022
                         'International Tables Vol C Tables 4.2.6.8 and 6.1.1.4'
    'N' 'N' 0.0061 0.0033
                         'International Tables Vol C Tables 4.2.6.8 and 6.1.1.4'
    'O' 'O' 0.0106 0.0060
                         'International Tables Vol C Tables 4.2.6.8 and 6.1.1.4'
    'P' 'P' 0.1023 0.0942
                         'International Tables Vol C Tables 4.2.6.8 and 6.1.1.4'
    'S' 'S' 0.1246 0.1234
                         'International Tables Vol C Tables 4.2.6.8 and 6.1.1.4'
_computing_data_collection     'SMART (Bruker, 2000)'
_computing_cell_refinement     'SAINT (Bruker, 2000)'
_computing_data_reduction     'SAINT (Bruker, 2000)'
_computing_structure_solution
                            'PATTY in DIRDIF92 (Beurskens <i>et al.</i>,  1992)'
_computing_structure_refinement     'SHELXL97 (Sheldrick, 2008)'
_computing_molecular_graphics     'DIAMOND (Brandenburg, 2006)'
_computing_publication_material     'publCIF (Westrip, 2009)'
loop_
    _atom_site_type_symbol
    _atom_site_label
    _atom_site_fract_x
    _atom_site_fract_y
    _atom_site_fract_z
    _atom_site_U_iso_or_equiv
    _atom_site_adp_type
    _atom_site_calc_flag
    _atom_site_refinement_flags
    _atom_site_occupancy
    _atom_site_disorder_assembly
    _atom_site_disorder_group
    Au Au 0.14256(2) 0.109862(11) 0.186783(14) 0.03589(9) Uani d . 1 . .
    S S1 0.22776(17) 0.15331(8) 0.06673(10) 0.0419(3) Uani d . 1 . .
    P P1 0.07358(15) 0.06794(7) 0.30913(9) 0.0332(3) Uani d . 1 . .
    O O1 -0.0549(5) 0.10164(18) 0.0059(3) 0.0400(9) Uani d . 1 . .
    N N1 0.0878(7) 0.1174(3) -0.0998(4) 0.0607(15) Uani d . 1 . .
    C C1 0.0790(7) 0.1216(3) -0.0206(4) 0.0423(13) Uani d . 1 . .
    C C2 0.2390(10) 0.1360(6) -0.1259(5) 0.085(3) Uani d . 1 . .
    H H2A 0.3195 0.1473 -0.0734 0.102 Uiso calc R 1 . .
    H H2B 0.2759 0.0929 -0.1535 0.102 Uiso calc R 1 . .
    C C3 0.2276(11) 0.1954(5) -0.1832(8) 0.115(4) Uani d . 1 . .
    H H3A 0.2024 0.2400 -0.1538 0.138 Uiso calc R 1 . .
    H H3B 0.1406 0.1866 -0.2335 0.138 Uiso calc R 1 . .
    C C4 0.3849(12) 0.2072(6) -0.2153(7) 0.108(3) Uani d . 1 . .
    H H4A 0.3752 0.2505 -0.2521 0.161 Uiso calc R 1 . .
    H H4B 0.4058 0.1647 -0.2484 0.161 Uiso calc R 1 . .
    H H4C 0.4720 0.2139 -0.1655 0.161 Uiso calc R 1 . .
    C C5 -0.1837(8) 0.0730(4) -0.0615(4) 0.0529(16) Uani d . 1 . .
    H H5A -0.1479 0.0296 -0.0889 0.063 Uiso calc R 1 . .
    H H5B -0.2187 0.1102 -0.1065 0.063 Uiso calc R 1 . .
    C C6 -0.3173(8) 0.0532(4) -0.0180(5) 0.0609(17) Uani d . 1 . .
    H H6A -0.4058 0.0340 -0.0610 0.091 Uiso calc R 1 . .
    H H6B -0.3514 0.0965 0.0091 0.091 Uiso calc R 1 . .
    H H6C -0.2813 0.0161 0.0262 0.091 Uiso calc R 1 . .
    C C7 0.1748(6) -0.0157(3) 0.3517(4) 0.0343(11) Uani d . 1 . .
    C C8 0.1567(7) -0.0772(3) 0.2967(4) 0.0441(13) Uani d . 1 . .
    H H8 0.0916 -0.0748 0.2406 0.053 Uiso calc R 1 . .
    C C9 0.2357(8) -0.1410(3) 0.3259(5) 0.0554(17) Uani d . 1 . .
    H H9 0.2249 -0.1823 0.2891 0.066 Uiso calc R 1 . .
    C C10 0.3301(8) -0.1454(3) 0.4080(5) 0.0573(17) Uani d . 1 . .
    H H10 0.3822 -0.1897 0.4269 0.069 Uiso calc R 1 . .
    C C11 0.3491(7) -0.0861(3) 0.4627(4) 0.0487(15) Uani d . 1 . .
    H H11 0.4138 -0.0893 0.5188 0.058 Uiso calc R 1 . .
    C C12 0.2714(6) -0.0208(3) 0.4340(4) 0.0393(12) Uani d . 1 . .
    H H12 0.2846 0.0203 0.4710 0.047 Uiso calc R 1 . .
    C C13 0.1185(6) 0.1331(3) 0.3973(4) 0.0373(12) Uani d . 1 . .
    C C14 0.2545(7) 0.1761(3) 0.4030(5) 0.0524(16) Uani d . 1 . .
    H H14 0.3186 0.1711 0.3615 0.063 Uiso calc R 1 . .
    C C15 0.2949(9) 0.2265(3) 0.4705(5) 0.064(2) Uani d . 1 . .
    H H15 0.3868 0.2556 0.4749 0.077 Uiso calc R 1 . .
    C C16 0.2008(11) 0.2338(4) 0.5306(5) 0.076(2) Uani d . 1 . .
    H H16 0.2299 0.2674 0.5766 0.091 Uiso calc R 1 . .
    C C17 0.0651(11) 0.1929(4) 0.5246(5) 0.072(2) Uani d . 1 . .
    H H17 -0.0002 0.1997 0.5652 0.086 Uiso calc R 1 . .
    C C18 0.0245(8) 0.1420(4) 0.4592(4) 0.0519(15) Uani d . 1 . .
    H H18 -0.0671 0.1130 0.4561 0.062 Uiso calc R 1 . .
    C C19 -0.1353(6) 0.0460(3) 0.2935(4) 0.0373(12) Uani d . 1 . .
    C C20 -0.1923(7) -0.0064(3) 0.3443(4) 0.0475(14) Uani d . 1 . .
    H H20 -0.1217 -0.0316 0.3884 0.057 Uiso calc R 1 . .
    C C21 -0.3544(8) -0.0206(4) 0.3289(5) 0.0600(18) Uani d . 1 . .
    H H21 -0.3940 -0.0554 0.3634 0.072 Uiso calc R 1 . .
    C C22 -0.4584(7) 0.0158(4) 0.2634(5) 0.0630(19) Uani d . 1 . .
    H H22 -0.5679 0.0050 0.2529 0.076 Uiso calc R 1 . .
    C C23 -0.4032(8) 0.0672(5) 0.2141(5) 0.070(2) Uani d . 1 . .
    H H23 -0.4746 0.0927 0.1706 0.084 Uiso calc R 1 . .
    C C24 -0.2415(7) 0.0817(4) 0.2280(5) 0.0528(16) Uani d . 1 . .
    H H24 -0.2034 0.1162 0.1927 0.063 Uiso calc R 1 . .
loop_
    _atom_site_aniso_label
    _atom_site_aniso_U_11
    _atom_site_aniso_U_22
    _atom_site_aniso_U_33
    _atom_site_aniso_U_12
    _atom_site_aniso_U_13
    _atom_site_aniso_U_23
    Au 0.03006(12) 0.03743(13) 0.03915(13) -0.00125(9) 0.00480(8) 0.00592(9)
    S1 0.0394(7) 0.0456(8) 0.0407(8) -0.0062(6) 0.0085(6) 0.0044(6)
    P1 0.0251(6) 0.0369(7) 0.0361(7) -0.0021(5) 0.0030(5) 0.0027(6)
    O1 0.038(2) 0.038(2) 0.043(2) -0.0036(16) 0.0052(18) -0.0004(16)
    N1 0.050(3) 0.091(4) 0.041(3) 0.007(3) 0.008(3) 0.008(3)
    C1 0.037(3) 0.040(3) 0.050(4) 0.002(2) 0.009(3) 0.005(2)
    C2 0.068(5) 0.139(8) 0.052(5) -0.002(5) 0.019(4) 0.006(5)
    C3 0.076(6) 0.097(7) 0.168(11) -0.030(5) 0.016(7) 0.058(7)
    C4 0.134(9) 0.095(7) 0.095(8) -0.037(6) 0.026(7) 0.003(6)
    C5 0.055(4) 0.049(4) 0.053(4) -0.007(3) 0.006(3) -0.011(3)
    C6 0.049(4) 0.064(4) 0.067(5) -0.011(3) 0.005(3) -0.010(4)
    C7 0.026(3) 0.038(3) 0.039(3) -0.004(2) 0.007(2) 0.003(2)
    C8 0.040(3) 0.045(3) 0.045(4) -0.004(3) 0.005(3) -0.002(3)
    C9 0.054(4) 0.036(3) 0.076(5) -0.003(3) 0.012(4) -0.005(3)
    C10 0.049(4) 0.040(3) 0.082(5) 0.005(3) 0.012(4) 0.012(3)
    C11 0.037(3) 0.050(3) 0.053(4) 0.000(3) -0.004(3) 0.018(3)
    C12 0.037(3) 0.040(3) 0.038(3) 0.001(2) 0.002(2) 0.006(2)
    C13 0.037(3) 0.033(3) 0.037(3) -0.001(2) -0.004(2) 0.003(2)
    C14 0.041(3) 0.036(3) 0.074(5) -0.004(3) -0.003(3) 0.003(3)
    C15 0.057(4) 0.041(3) 0.084(6) -0.012(3) -0.012(4) -0.001(3)
    C16 0.108(7) 0.040(4) 0.062(5) 0.000(4) -0.021(5) -0.011(3)
    C17 0.100(6) 0.066(5) 0.052(5) -0.004(4) 0.023(4) -0.011(4)
    C18 0.059(4) 0.048(3) 0.048(4) -0.002(3) 0.012(3) 0.002(3)
    C19 0.028(3) 0.039(3) 0.047(3) -0.003(2) 0.014(2) -0.004(2)
    C20 0.032(3) 0.064(4) 0.046(4) -0.006(3) 0.007(3) 0.000(3)
    C21 0.044(4) 0.084(5) 0.056(4) -0.026(3) 0.020(3) -0.011(4)
    C22 0.027(3) 0.092(5) 0.069(5) -0.014(3) 0.008(3) -0.016(4)
    C23 0.032(3) 0.098(6) 0.075(5) 0.005(4) 0.003(3) 0.005(4)
    C24 0.033(3) 0.058(4) 0.063(5) 0.002(3) 0.001(3) 0.006(3)
_geom_special_details
;
All s.u.'s (except the s.u. in the dihedral angle between two l.s. planes) are
estimated using the full covariance matrix. The cell s.u.'s are taken into
account individually in the estimation of s.u.'s in distances, angles and
torsion angles; correlations between s.u.'s in cell parameters are only used
when they are defined by crystal symmetry. An approximate (isotropic)
treatment of cell s.u.'s is used for estimating s.u.'s involving l.s. planes.
;
loop_
    _geom_bond_atom_site_label_1
    _geom_bond_atom_site_label_2
    _geom_bond_site_symmetry_2
    _geom_bond_distance
    _geom_bond_publ_flag
    Au S1 . 2.2980(14) y
    Au P1 . 2.2561(14) y
    S1 C1 . 1.765(7) ?
    P1 C13 . 1.802(6) ?
    P1 C19 . 1.803(5) ?
    P1 C7 . 1.811(5) ?
    O1 C1 . 1.351(7) ?
    O1 C5 . 1.458(7) ?
    N1 C1 . 1.262(8) ?
    N1 C2 . 1.479(9) ?
    C2 C3 . 1.397(12) ?
    C2 H2A . 0.9800 ?
    C2 H2B . 0.9800 ?
    C3 C4 . 1.550(12) ?
    C3 H3A . 0.9800 ?
    C3 H3B . 0.9800 ?
    C4 H4A . 0.9700 ?
    C4 H4B . 0.9700 ?
    C4 H4C . 0.9700 ?
    C5 C6 . 1.495(9) ?
    C5 H5A . 0.9800 ?
    C5 H5B . 0.9800 ?
    C6 H6A . 0.9700 ?
    C6 H6B . 0.9700 ?
    C6 H6C . 0.9700 ?
    C7 C12 . 1.385(7) ?
    C7 C8 . 1.402(8) ?
    C8 C9 . 1.375(9) ?
    C8 H8 . 0.9400 ?
    C9 C10 . 1.374(10) ?
    C9 H9 . 0.9400 ?
    C10 C11 . 1.368(9) ?
    C10 H10 . 0.9400 ?
    C11 C12 . 1.390(8) ?
    C11 H11 . 0.9400 ?
    C12 H12 . 0.9400 ?
    C13 C14 . 1.392(8) ?
    C13 C18 . 1.395(8) ?
    C14 C15 . 1.390(9) ?
    C14 H14 . 0.9400 ?
    C15 C16 . 1.369(11) ?
    C15 H15 . 0.9400 ?
    C16 C17 . 1.369(11) ?
    C16 H16 . 0.9400 ?
    C17 C18 . 1.372(9) ?
    C17 H17 . 0.9400 ?
    C18 H18 . 0.9400 ?
    C19 C24 . 1.385(8) ?
    C19 C20 . 1.395(8) ?
    C20 C21 . 1.386(8) ?
    C20 H20 . 0.9400 ?
    C21 C22 . 1.383(10) ?
    C21 H21 . 0.9400 ?
    C22 C23 . 1.360(10) ?
    C22 H22 . 0.9400 ?
    C23 C24 . 1.385(9) ?
    C23 H23 . 0.9400 ?
    C24 H24 . 0.9400 ?
loop_
    _geom_angle_atom_site_label_1
    _geom_angle_atom_site_label_2
    _geom_angle_atom_site_label_3
    _geom_angle_site_symmetry_1
    _geom_angle_site_symmetry_3
    _geom_angle
    _geom_angle_publ_flag
    P1 Au S1 . . 176.66(5) ?
    C1 S1 Au . . 102.8(2) ?
    C13 P1 C19 . . 107.4(3) ?
    C13 P1 C7 . . 105.1(2) ?
    C19 P1 C7 . . 104.6(2) ?
    C13 P1 Au . . 112.22(18) ?
    C19 P1 Au . . 112.84(19) ?
    C7 P1 Au . . 114.06(17) ?
    C1 O1 C5 . . 116.0(5) ?
    C1 N1 C2 . . 119.6(6) ?
    N1 C1 O1 . . 121.1(6) ?
    N1 C1 S1 . . 127.1(5) ?
    O1 C1 S1 . . 111.9(4) ?
    C3 C2 N1 . . 114.0(8) ?
    C3 C2 H2A . . 108.7 ?
    N1 C2 H2A . . 108.7 ?
    C3 C2 H2B . . 108.7 ?
    N1 C2 H2B . . 108.7 ?
    H2A C2 H2B . . 107.6 ?
    C2 C3 C4 . . 111.5(8) ?
    C2 C3 H3A . . 109.3 ?
    C4 C3 H3A . . 109.3 ?
    C2 C3 H3B . . 109.3 ?
    C4 C3 H3B . . 109.3 ?
    H3A C3 H3B . . 108.0 ?
    C3 C4 H4A . . 109.5 ?
    C3 C4 H4B . . 109.5 ?
    H4A C4 H4B . . 109.5 ?
    C3 C4 H4C . . 109.5 ?
    H4A C4 H4C . . 109.5 ?
    H4B C4 H4C . . 109.5 ?
    O1 C5 C6 . . 107.1(5) ?
    O1 C5 H5A . . 110.3 ?
    C6 C5 H5A . . 110.3 ?
    O1 C5 H5B . . 110.3 ?
    C6 C5 H5B . . 110.3 ?
    H5A C5 H5B . . 108.6 ?
    C5 C6 H6A . . 109.5 ?
    C5 C6 H6B . . 109.5 ?
    H6A C6 H6B . . 109.5 ?
    C5 C6 H6C . . 109.5 ?
    H6A C6 H6C . . 109.5 ?
    H6B C6 H6C . . 109.5 ?
    C12 C7 C8 . . 119.2(5) ?
    C12 C7 P1 . . 123.3(4) ?
    C8 C7 P1 . . 117.4(4) ?
    C9 C8 C7 . . 119.0(6) ?
    C9 C8 H8 . . 120.5 ?
    C7 C8 H8 . . 120.5 ?
    C10 C9 C8 . . 121.0(6) ?
    C10 C9 H9 . . 119.5 ?
    C8 C9 H9 . . 119.5 ?
    C11 C10 C9 . . 120.8(6) ?
    C11 C10 H10 . . 119.6 ?
    C9 C10 H10 . . 119.6 ?
    C10 C11 C12 . . 119.0(6) ?
    C10 C11 H11 . . 120.5 ?
    C12 C11 H11 . . 120.5 ?
    C7 C12 C11 . . 120.9(5) ?
    C7 C12 H12 . . 119.6 ?
    C11 C12 H12 . . 119.6 ?
    C14 C13 C18 . . 119.2(6) ?
    C14 C13 P1 . . 117.5(5) ?
    C18 C13 P1 . . 123.3(5) ?
    C15 C14 C13 . . 119.6(7) ?
    C15 C14 H14 . . 120.2 ?
    C13 C14 H14 . . 120.2 ?
    C16 C15 C14 . . 119.9(7) ?
    C16 C15 H15 . . 120.0 ?
    C14 C15 H15 . . 120.0 ?
    C15 C16 C17 . . 121.0(7) ?
    C15 C16 H16 . . 119.5 ?
    C17 C16 H16 . . 119.5 ?
    C16 C17 C18 . . 119.9(7) ?
    C16 C17 H17 . . 120.1 ?
    C18 C17 H17 . . 120.1 ?
    C17 C18 C13 . . 120.4(6) ?
    C17 C18 H18 . . 119.8 ?
    C13 C18 H18 . . 119.8 ?
    C24 C19 C20 . . 119.3(5) ?
    C24 C19 P1 . . 118.7(4) ?
    C20 C19 P1 . . 122.0(5) ?
    C21 C20 C19 . . 119.2(6) ?
    C21 C20 H20 . . 120.4 ?
    C19 C20 H20 . . 120.4 ?
    C22 C21 C20 . . 120.6(6) ?
    C22 C21 H21 . . 119.7 ?
    C20 C21 H21 . . 119.7 ?
    C23 C22 C21 . . 120.3(6) ?
    C23 C22 H22 . . 119.8 ?
    C21 C22 H22 . . 119.8 ?
    C22 C23 C24 . . 119.9(7) ?
    C22 C23 H23 . . 120.1 ?
    C24 C23 H23 . . 120.1 ?
    C23 C24 C19 . . 120.7(6) ?
    C23 C24 H24 . . 119.6 ?
    C19 C24 H24 . . 119.6 ?
loop_
    _geom_torsion_atom_site_label_1
    _geom_torsion_atom_site_label_2
    _geom_torsion_atom_site_label_3
    _geom_torsion_atom_site_label_4
    _geom_torsion_site_symmetry_1
    _geom_torsion_site_symmetry_2
    _geom_torsion_site_symmetry_3
    _geom_torsion_site_symmetry_4
    _geom_torsion
    _geom_torsion_publ_flag
    P1 Au S1 C1 . . . . 159.5(8) ?
    S1 Au P1 C13 . . . . 57.7(9) ?
    S1 Au P1 C19 . . . .  18E1(10)
                                  ?
    S1 Au P1 C7 . . . . -61.8(9) ?
    C2 N1 C1 O1 . . . . -176.8(6) ?
    C2 N1 C1 S1 . . . . 4.1(9) ?
    C5 O1 C1 N1 . . . . 2.2(8) ?
    C5 O1 C1 S1 . . . . -178.6(4) ?
    Au S1 C1 N1 . . . . -163.6(5) ?
    Au S1 C1 O1 . . . . 17.3(4) ?
    C1 N1 C2 C3 . . . . -118.2(9) ?
    N1 C2 C3 C4 . . . . -174.3(8) ?
    C1 O1 C5 C6 . . . . 178.9(5) ?
    C13 P1 C7 C12 . . . . -3.5(5) ?
    C19 P1 C7 C12 . . . . -116.4(5) ?
    Au P1 C7 C12 . . . . 119.9(4) ?
    C13 P1 C7 C8 . . . . 178.4(4) ?
    C19 P1 C7 C8 . . . . 65.5(4) ?
    Au P1 C7 C8 . . . . -58.2(4) ?
    C12 C7 C8 C9 . . . . 0.0(8) ?
    P1 C7 C8 C9 . . . . 178.1(4) ?
    C7 C8 C9 C10 . . . . 0.6(9) ?
    C8 C9 C10 C11 . . . . -0.6(10) ?
    C9 C10 C11 C12 . . . . 0.0(9) ?
    C8 C7 C12 C11 . . . . -0.5(8) ?
    P1 C7 C12 C11 . . . . -178.6(4) ?
    C10 C11 C12 C7 . . . . 0.5(8) ?
    C19 P1 C13 C14 . . . . -159.3(4) ?
    C7 P1 C13 C14 . . . . 89.8(5) ?
    Au P1 C13 C14 . . . . -34.7(5) ?
    C19 P1 C13 C18 . . . . 20.9(6) ?
    C7 P1 C13 C18 . . . . -90.0(5) ?
    Au P1 C13 C18 . . . . 145.5(5) ?
    C18 C13 C14 C15 . . . . 0.6(9) ?
    P1 C13 C14 C15 . . . . -179.3(5) ?
    C13 C14 C15 C16 . . . . -0.2(10) ?
    C14 C15 C16 C17 . . . . -1.1(11) ?
    C15 C16 C17 C18 . . . . 2.1(12) ?
    C16 C17 C18 C13 . . . . -1.8(11) ?
    C14 C13 C18 C17 . . . . 0.4(9) ?
    P1 C13 C18 C17 . . . . -179.8(5) ?
    C13 P1 C19 C24 . . . . 98.2(5) ?
    C7 P1 C19 C24 . . . . -150.5(5) ?
    Au P1 C19 C24 . . . . -26.0(5) ?
    C13 P1 C19 C20 . . . . -82.7(5) ?
    C7 P1 C19 C20 . . . . 28.6(5) ?
    Au P1 C19 C20 . . . . 153.1(4) ?
    C24 C19 C20 C21 . . . . -1.0(9) ?
    P1 C19 C20 C21 . . . . 180.0(5) ?
    C19 C20 C21 C22 . . . . 0.8(10) ?
    C20 C21 C22 C23 . . . . -1.2(11) ?
    C21 C22 C23 C24 . . . . 1.7(12) ?
    C22 C23 C24 C19 . . . . -1.8(11) ?
    C20 C19 C24 C23 . . . . 1.5(10) ?
    P1 C19 C24 C23 . . . . -179.4(5) ?
loop_
    _geom_hbond_atom_site_label_D
    _geom_hbond_atom_site_label_H
    _geom_hbond_atom_site_label_A
    _geom_hbond_site_symmetry_A
    _geom_hbond_distance_DH
    _geom_hbond_distance_HA
    _geom_hbond_distance_DA
    _geom_hbond_angle_DHA
    _geom_hbond_publ_flag
    C8 H8 N1 3_555 0.94 2.54 3.433(9) 159 y
