# Supplementary material for: [(Z)-O-Ethyl-N-propyl­thio­carbamato-κS](triphenyl­phosphine-κP)gold(I)
Source: Acta Crystallogr Sect E Struct Rep Online. 2009 Nov 14;65(Pt 12):m1571. doi: 10.1107/S1600536809047254 (PMC2971786; doi:10.1107/S1600536809047254)
Supplement: Supplementary file 2 [file e-65-m1571-Isup2.hkl]

#
# h,k,l, Fc-squared, Fo-squared, sigma(Fo-squared) and status flag
#
data_I
_shelx_title '  Template texray.inf'
_shelx_refln_list_code          4
_shelx_F_calc_maximum      346.67
_exptl_crystal_F_000      1184.00
_reflns_d_resolution_high  0.7696
 
loop_
 _symmetry_equiv_pos_as_xyz
 'x, y, z'
 '-x+1/2, y+1/2, -z+1/2'
 '-x, -y, -z'
 'x-1/2, -y-1/2, z-1/2'
 
_cell_length_a     8.5822
_cell_length_b    18.2036
_cell_length_c    15.6893
_cell_angle_alpha  90.000
_cell_angle_beta  102.001
_cell_angle_gamma  90.000
 
_shelx_F_squared_multiplier     1.000
 
loop_
 _refln_index_h
 _refln_index_k
 _refln_index_l
 _refln_F_squared_calc
 _refln_F_squared_meas
 _refln_F_squared_sigma
 _refln_observed_status
   6   0   0     2483.10     2456.12    192.95 o
   8   0   0     3307.15     3927.37    259.28 o
  10   0   0     5574.99     5440.18    397.72 o
   1   1   0    57397.97    63341.42   1524.33 o
   2   1   0    55015.19    63952.33   1714.99 o
   3   1   0    34821.67    39341.56   1061.24 o
   4   1   0     2090.14     2095.27     74.65 o
   5   1   0     1595.73     1706.88     71.41 o
   6   1   0     4448.74     4578.01    148.77 o
   7   1   0     4697.20     4760.65    158.81 o
   8   1   0     1354.56     1544.34     84.78 o
   9   1   0      288.93      236.44     75.12 o
  10   1   0      433.49      552.97    141.72 o
   0   2   0    27189.69    29541.96   1127.81 o
   1   2   0    67615.30    71943.50   2264.01 o
   2   2   0      338.58      357.76     38.39 o
   3   2   0    13736.17    14925.77    409.31 o
   4   2   0     6878.80     7450.94    213.72 o
   5   2   0    14774.08    15478.45    431.30 o
   6   2   0      682.66      823.27     55.14 o
   7   2   0      917.32     1279.80    150.31 o
   8   2   0       35.48        6.39     55.14 o
   9   2   0     5564.01     5729.85    227.77 o
  10   2   0      296.15      405.42    126.10 o
   1   3   0    23731.96    27825.65    672.87 o
   2   3   0    82399.05    86036.25   2073.76 o
   3   3   0     6123.17     6635.89    170.74 o
   4   3   0     1187.94     1257.98     63.97 o
   5   3   0      129.73      163.81     33.29 o
   6   3   0    11164.04    11819.96    339.47 o
   7   3   0     1565.11     1596.64     90.25 o
   8   3   0     2696.91     2960.84    244.07 o
   9   3   0      133.13      165.20     71.81 o
  10   3   0      302.40      344.13    113.81 o
   0   4   0   120182.64   123407.89   3840.54 o
   1   4   0    10322.48    11314.76    311.86 o
   2   4   0     1560.76     1539.21     78.97 o
   3   4   0     7826.99     8320.21    210.94 o
   4   4   0    23668.70    24763.76    608.69 o
   5   4   0     4467.24     4947.03    153.31 o
   6   4   0     2285.37     2559.94    155.03 o
   7   4   0       15.95        3.33     49.76 o
   8   4   0     5133.31     5117.02    249.57 o
   9   4   0      135.62       62.74     96.04 o
  10   4   0     3710.46     4501.42    278.30 o
   1   5   0    54960.37    55266.28   1487.65 o
   2   5   0    12165.16    13394.92    373.04 o
   3   5   0    29922.60    32123.99    782.39 o
   4   5   0     4468.38     4576.21    132.48 o
   5   5   0     3718.57     3803.85    137.23 o
   6   5   0     1662.61     1811.05    118.62 o
   7   5   0     9382.70    10080.26    347.95 o
   8   5   0      711.38      886.19    100.08 o
   9   5   0      417.09      505.15    108.00 o
  10   5   0      672.63      826.36    139.41 o
   0   6   0    18242.76    19451.96    643.75 o
   1   6   0    31314.19    34075.57   1063.64 o
   2   6   0     1193.61     1394.45     63.19 o
   3   6   0     5798.96     6193.58    182.91 o
   4   6   0    20368.01    21574.16    532.33 o
   5   6   0    20051.22    20255.05    504.44 o
   6   6   0     1847.96     2098.16    138.59 o
   7   6   0      147.49       81.49     53.39 o
   8   6   0      208.56      179.59     85.52 o
   9   6   0     5498.72     5763.66    344.63 o
  10   6   0     1012.28      988.34    147.95 o
   1   7   0       95.44       92.26     26.55 o
   2   7   0    49370.04    51636.62   1397.04 o
   3   7   0     1689.89     1826.70     69.17 o
   4   7   0     6589.37     6595.95    199.00 o
   5   7   0      183.76      226.02     38.61 o
   6   7   0    19055.55    19565.67    636.88 o
   7   7   0      287.62      329.34     78.90 o
   8   7   0     6663.26     6509.71    317.53 o
   9   7   0      392.49      390.22    103.70 o
  10   7   0      564.65      868.47    218.78 o
   0   8   0    26664.91    28457.87    900.07 o
   1   8   0     9542.85     9692.84    244.51 o
   2   8   0     2133.62     2324.37     81.04 o
   3   8   0     5329.54     4856.18    198.54 o
   4   8   0     9203.39     9118.03    265.87 o
   5   8   0    12963.59    12167.71    354.61 o
   6   8   0     4501.45     4520.41    185.55 o
   7   8   0      108.00      111.20     73.51 o
   8   8   0     2343.50     2175.44    163.69 o
   9   8   0     1473.64     1539.10    234.79 o
  10   8   0     1255.58     1595.56    239.42 o
   1   9   0    15747.92    16062.38    397.93 o
   2   9   0       39.16       22.93     27.44 o
   3   9   0    25166.54    25351.05    815.07 o
   4   9   0      129.33      137.49     33.89 o
   5   9   0     1065.56     1051.53     80.71 o
   6   9   0      448.05      342.41     77.43 o
   7   9   0    12095.27    11562.66    694.15 o
   8   9   0       83.63      105.76     88.77 o
   9   9   0      391.18      345.76    108.41 o
  10   9   0      132.36        2.73    119.83 o
   0  10   0    17242.52    17815.41    573.01 o
   1  10   0    10211.76    10783.23    272.56 o
   2  10   0       30.15       29.58     38.28 o
   3  10   0     2232.24     2408.08    185.05 o
   4  10   0    14700.12    12975.97    927.33 o
   5  10   0    11440.33    10480.80    364.17 o
   6  10   0     4539.95     4436.81    186.51 o
   7  10   0        2.16       91.16     81.91 o
   8  10   0     1034.09     1251.44    184.59 o
   9  10   0     1776.51     1781.14    191.60 o
   1  11   0      410.44      414.13     28.20 o
   2  11   0    17111.32    17145.54    479.52 o
   3  11   0     1553.90     1625.29     90.03 o
   4  11   0     4100.01     3694.50    154.58 o
   5  11   0       81.26      167.92     59.70 o
   6  11   0     8434.68     8102.57    299.98 o
   7  11   0      338.72      277.51     72.93 o
   8  11   0     4027.65     4384.25    251.10 o
   9  11   0      242.34      257.95    118.43 o
   0  12   0     2027.11     2143.31     94.50 o
   1  12   0     8328.61     8862.18    211.73 o
   2  12   0      117.91       92.64     33.74 o
   3  12   0     2538.32     2333.93    114.74 o
   4  12   0     4373.40     4245.90    174.82 o
   5  12   0    18008.28    17391.98    584.01 o
   6  12   0      717.44      861.55    112.37 o
   7  12   0        0.11       71.87     69.86 o
   8  12   0      636.25      567.17    224.18 o
   9  12   0     3169.07     3502.81    235.31 o
   1  13   0     6454.00     6391.02    176.64 o
   2  13   0     1235.41     1235.25     79.02 o
   3  13   0     9430.12     9357.50    326.11 o
   4  13   0     1783.59     1613.97    100.39 o
   5  13   0     1620.12     1303.41    119.72 o
   6  13   0     1090.91     1117.23    122.94 o
   7  13   0     7307.95     7199.83    285.08 o
   8  13   0      682.79      486.66    129.64 o
   9  13   0      123.41      118.94    124.31 o
   0  14   0     7028.84     7389.98    258.46 o
   1  14   0      549.15      660.43     64.77 o
   2  14   0      249.16      286.45     50.93 o
   3  14   0     1896.79     1578.00     96.85 o
   4  14   0     9107.46     8423.08    304.37 o
   5  14   0      271.94      223.16     63.73 o
   6  14   0     3326.27     3009.92    202.67 o
   7  14   0        1.36       41.71     80.52 o
   8  14   0     1833.61     1914.14    176.36 o
   1  15   0      707.94      737.81     53.47 o
   2  15   0     8443.25     8366.55    259.85 o
   3  15   0     3097.11     2940.08    283.32 o
   4  15   0      975.12     1217.08    159.19 o
   5  15   0       36.10       48.55     76.89 o
   6  15   0     3215.01     3224.87    167.95 o
   7  15   0     2326.65     2313.34    152.00 o
   8  15   0     1319.13     1324.54    156.07 o
   0  16   0       76.63       54.21     77.51 o
   1  16   0     9611.10     9031.81    364.51 o
   2  16   0      547.19      511.82     60.29 o
   3  16   0      417.81      478.21    128.35 o
   4  16   0      516.67      501.96     78.74 o
   5  16   0     6963.26     7370.65    283.83 o
   6  16   0       85.13       98.88     77.03 o
   7  16   0        3.82      -99.41    108.72 o
   8  16   0       19.53      -85.33     99.86 o
   1  17   0     2738.81     2483.83    137.12 o
   2  17   0     2766.56     2620.62    139.84 o
   3  17   0     3246.68     3045.17    155.90 o
   4  17   0     2717.29     2322.93    132.79 o
   5  17   0      607.32      794.01    140.19 o
   6  17   0     1351.99     1267.85    119.53 o
   7  17   0     1471.34     1596.63    142.30 o
   0  18   0     6355.76     5662.70    704.05 o
   1  18   0       50.42       52.56     65.42 o
   2  18   0      175.70      184.41     71.82 o
   3  18   0      444.79      374.71     70.32 o
   4  18   0     4717.30     4771.46    208.05 o
   5  18   0      198.82      382.18    176.22 o
   6  18   0     1085.50     1222.36    120.22 o
   7  18   0       10.85       57.81    102.83 o
   1  19   0     1482.66     1412.28    114.91 o
   2  19   0     1922.97     1951.71    165.88 o
   3  19   0     2922.69     2771.98    156.61 o
   4  19   0       48.13       59.57     75.80 o
   5  19   0       33.79       27.01    120.22 o
   6  19   0      478.73      378.94    104.07 o
   0  20   0      334.41      423.17    156.18 o
   1  20   0     3399.12     3260.18    173.17 o
   2  20   0       62.59       38.42     98.41 o
   3  20   0      928.08     1308.86    120.41 o
   4  20   0      119.74       51.36     90.92 o
   5  20   0     2078.10     1945.51    173.57 o
   1  21   0      341.54      337.44    119.25 o
   2  21   0     3303.03     3460.07    200.43 o
   3  21   0      360.87      281.52    111.16 o
   4  21   0      707.32      819.33    118.16 o
   5  21   0      106.66      125.28    112.94 o
   0  22   0     2884.84     3469.58    335.12 o
   1  22   0      543.93      727.27    139.52 o
   2  22   0       32.33      -18.56    102.84 o
   3  22   0       18.22       -8.15     96.54 o
   4  22   0     1330.37     1334.06    143.13 o
   1  23   0     1285.86     1503.58    181.74 o
   2  23   0       90.31       95.51    131.31 o
 -11   0   1     4142.90     3749.81    330.75 o
  -9   0   1     5200.01     5491.22    383.84 o
  -7   0   1     1167.43     1244.63     99.69 o
   1   0   1    18638.81    19698.99   1077.98 o
   3   0   1    41138.86    42471.00   1618.78 o
   5   0   1    24269.30    26837.26   1039.29 o
   7   0   1      809.84      547.63    506.79 o
   9   0   1     4214.76     4965.85    366.10 o
 -10   1   1       16.30      165.30     95.65 o
  -9   1   1     1320.54     1479.71    126.69 o
  -8   1   1     5992.15     5862.31    209.45 o
  -7   1   1     8299.99     8323.82    250.09 o
  -6   1   1     4905.28     5218.53    165.46 o
  -5   1   1       78.54      139.40     30.21 o
  -4   1   1     4876.61     5026.76    245.80 o
  -3   1   1    16267.16    16918.87    461.95 o
  -2   1   1    57653.39    60804.67   1464.69 o
  -1   1   1     4425.36     3965.33    115.76 o
   0   1   1     5163.08       -6.48      4.32 o
   1   1   1    39802.38    41190.32   1281.76 o
   2   1   1    74951.33    77118.64   2067.83 o
   3   1   1    17448.19    18595.11    507.90 o
   4   1   1       32.85       26.57     24.09 o
   5   1   1     6327.24     6458.25    193.53 o
   6   1   1     8534.15     9124.88    268.26 o
   7   1   1     3541.75     3589.89    128.42 o
   8   1   1     1546.87     1640.00     88.24 o
   9   1   1      171.50      294.22     76.21 o
  10   1   1      757.53      655.31    117.92 o
 -10   2   1     6056.15     6451.72    452.80 o
  -9   2   1        7.15       33.74     65.32 o
  -8   2   1     2721.32     2491.36    123.53 o
  -7   2   1      535.36      529.83     63.66 o
  -6   2   1    10304.96    10731.52    309.61 o
  -5   2   1     1738.08     1768.21     69.64 o
  -4   2   1    11969.46    12489.27    347.87 o
  -3   2   1     2000.47     2290.20     67.60 o
  -2   2   1     8449.52     9111.18    226.11 o
  -1   2   1     3966.77     4128.96    140.71 o
   0   2   1    71827.55    76433.30   2353.02 o
   1   2   1      235.87      290.46     17.03 o
   2   2   1     3724.38     3912.06    118.55 o
   3   2   1      594.03      864.89    127.08 o
   4   2   1    51171.80    55171.83   1488.33 o
   5   2   1      274.09      389.46     37.83 o
   6   2   1      360.60      383.89     44.65 o
   7   2   1      243.26      268.04     49.44 o
   8   2   1     5103.27     5043.93    199.70 o
   9   2   1       20.67       10.20     68.16 o
  10   2   1     1384.93     1371.38    140.52 o
 -10   3   1      154.52      175.93     99.80 o
  -9   3   1     2771.34     2882.38    145.19 o
  -8   3   1     1587.59     1866.04    109.29 o
  -7   3   1    10309.77    10809.19    314.83 o
  -6   3   1     3932.67     3907.75    130.05 o
  -5   3   1      657.24      608.02     41.27 o
  -4   3   1     5448.87     5425.86    144.13 o
  -3   3   1    31269.02    32467.47    788.99 o
  -2   3   1     1447.13     1513.66     58.88 o
  -1   3   1     1541.99     2132.29     63.34 o
   0   3   1     9310.27    10896.34    297.43 o
   1   3   1    73060.87    77719.70   1870.41 o
   2   3   1    21699.50    23287.38    638.35 o
   3   3   1    28508.04    31872.82    775.80 o
   4   3   1     1410.53     1542.03     60.77 o
   5   3   1    10482.46    10801.29    308.46 o
   6   3   1     2463.41     2670.82    164.46 o
   7   3   1     5912.02     6111.76    195.00 o
   8   3   1      224.36       96.96     71.54 o
   9   3   1      258.77      307.42     77.83 o
  10   3   1     1325.94     1450.00    216.73 o
 -10   4   1      496.08      564.57    121.51 o
  -9   4   1     4604.84     4478.80    193.54 o
  -8   4   1      124.13      134.88     62.81 o
  -7   4   1      893.39      801.69     89.16 o
  -6   4   1     1394.83     1345.29     65.67 o
  -5   4   1    25908.16    26296.45    719.74 o
  -4   4   1     4333.73     4289.77    117.77 o
  -3   4   1      108.86       97.74     16.45 o
  -2   4   1      225.24      249.38     22.95 o
  -1   4   1   117624.20   122206.06   2938.69 o
   0   4   1    28887.07    31118.53    753.27 o
   1   4   1    17319.80    19117.10    520.97 o
   2   4   1     2881.10     3149.86    100.79 o
   3   4   1    36943.98    40881.14    992.88 o
   4   4   1     5574.05     5903.75    185.07 o
   5   4   1    19908.28    21821.96    601.57 o
   6   4   1     1533.71     1641.13     79.71 o
   7   4   1      643.24      764.18     79.95 o
   8   4   1     1520.43     1651.88    105.13 o
   9   4   1     7250.08     7237.38    391.25 o
  10   4   1      395.96      276.54    235.24 o
 -10   5   1        0.91      -66.86    104.20 o
  -9   5   1       16.14       28.11    119.74 o
  -8   5   1     5607.57     6287.85    239.80 o
  -7   5   1     2473.58     2437.65    197.28 o
  -6   5   1     5286.28     5251.12    195.56 o
  -5   5   1       87.33      104.30     28.92 o
  -4   5   1    16239.50    16769.76    416.00 o
  -3   5   1     2049.78     2034.62     72.85 o
  -2   5   1    36806.34    40371.74   1098.30 o
  -1   5   1     8522.60     8796.99    246.31 o
   0   5   1    39821.74    44454.13   1074.77 o
   1   5   1    26288.78    29728.45    805.53 o
   2   5   1    62711.17    67958.93   1845.27 o
   3   5   1     7460.71     8063.31    233.86 o
   4   5   1      573.42      683.22     45.61 o
   5   5   1      156.31       96.58     32.25 o
   6   5   1    13708.74    14049.26    458.97 o
   7   5   1     1599.49     1551.56     97.20 o
   8   5   1     1855.92     1774.42    110.25 o
   9   5   1        2.07      -15.58     89.14 o
  10   5   1     1725.84     1610.53    270.01 o
 -10   6   1     2842.60     3329.47    221.01 o
  -9   6   1      240.79      189.86     99.75 o
  -8   6   1     2207.98     2221.70    123.66 o
  -7   6   1     3037.04     3283.42    145.95 o
  -6   6   1    13539.31    14164.49    468.46 o
  -5   6   1    10005.64     9828.25    253.70 o
  -4   6   1    15809.32    16680.95    467.67 o
  -3   6   1     5019.20     4947.98    150.66 o
  -2   6   1    17373.63    17670.42    489.53 o
  -1   6   1    18406.72    19168.35    523.79 o
   0   6   1    36220.56    37926.40    918.12 o
   1   6   1      501.06      495.36     33.62 o
   2   6   1      107.84      134.87     30.71 o
   3   6   1    14663.74    14838.45    416.02 o
   4   6   1    19033.02    20015.96    494.58 o
   5   6   1     4683.77     4684.37    148.23 o
   6   6   1     2901.62     2787.15    170.74 o
   7   6   1      488.28      500.83     65.84 o
   8   6   1     3645.36     4012.16    219.97 o
   9   6   1     1757.19     1586.58    159.20 o
  10   6   1     1069.82     1067.42    141.21 o
 -10   7   1      305.21      268.70    198.35 o
  -9   7   1     1895.75     2198.00    169.84 o
  -8   7   1      359.73      364.10     92.81 o
  -7   7   1    11800.73    11746.92    401.58 o
  -6   7   1     1376.61     1282.54     72.51 o
  -5   7   1     2084.50     2104.67     85.55 o
  -4   7   1     1077.94     1141.69     55.51 o
  -3   7   1    46534.50    48627.33   1328.31 o
  -2   7   1      366.00      363.78     22.88 o
  -1   7   1     3982.87     3880.61    105.00 o
   0   7   1      377.40      387.64     23.80 o
   1   7   1    31999.75    31992.79   1001.42 o
   2   7   1       16.61      -20.14     21.80 o
   3   7   1     9227.57     9326.55    269.29 o
   4   7   1     1383.59     1475.11     54.54 o
   5   7   1     8650.28     8509.29    270.81 o
   6   7   1      143.99      167.79     54.09 o
   7   7   1    10086.67     9141.68    408.84 o
   8   7   1      105.10      107.69    182.28 o
   9   7   1       83.50      124.47    100.12 o
  10   7   1      666.87      799.27    143.25 o
 -10   8   1     1467.91     1846.34    175.51 o
  -9   8   1     2931.15     3158.18    313.46 o
  -8   8   1       30.66       27.81     83.84 o
  -7   8   1       33.00       75.93     68.53 o
  -6   8   1     8038.52     7890.10    243.62 o
  -5   8   1    19526.92    18024.60    854.67 o
  -4   8   1     6848.96     6654.21    201.48 o
  -3   8   1       56.75       54.58     25.78 o
  -2   8   1     4600.69     4468.10    142.93 o
  -1   8   1    31596.79    32381.58    722.76 o
   0   8   1    18331.41    19796.70    485.16 o
   1   8   1     1657.96     1470.20     67.21 o
   2   8   1       56.55       74.58     25.82 o
   3   8   1     4648.45     4299.80    163.12 o
   4   8   1    11122.60    10710.71    310.08 o
   5   8   1     6676.03     6171.59    235.89 o
   6   8   1       61.61       67.97     67.08 o
   7   8   1      630.31      669.49     94.49 o
   8   8   1     2631.40     2490.47    189.93 o
   9   8   1     4263.35     4303.14    360.06 o
  10   8   1      818.73     1110.62    159.14 o
 -10   9   1       51.84      106.52    124.28 o
  -9   9   1      241.26      271.23    108.88 o
  -8   9   1     9155.94     9128.64    631.99 o
  -7   9   1      260.35      280.48     69.93 o
  -6   9   1     8063.11     7816.01    284.53 o
  -5   9   1      864.38      912.14     77.02 o
  -4   9   1    21756.02    21055.58    589.02 o
  -3   9   1       69.19       56.90     26.89 o
  -2   9   1    37693.91    38475.29   1048.01 o
  -1   9   1     1848.62     1896.55     56.65 o
   0   9   1     4810.76     5004.37    123.24 o
   1   9   1      279.62      216.46     28.29 o
   2   9   1    13583.44    13522.02    380.52 o
   3   9   1      687.89      594.72     59.00 o
   4   9   1       39.09       43.75     47.69 o
   5   9   1     1719.36     1561.61     96.26 o
   6   9   1    13188.75    13443.72    459.09 o
   7   9   1        3.56      -10.56     73.00 o
   8   9   1     3272.48     3328.99    312.24 o
   9   9   1       13.57      -70.54    103.69 o
  -9  10   1     1713.76     1844.09    169.43 o
  -8  10   1      567.09      631.38    114.98 o
  -7  10   1     1635.33     1516.53    108.31 o
  -6  10   1     6399.58     6705.48    252.19 o
  -5  10   1    20750.09    19708.23    647.30 o
  -4  10   1     5562.57     5246.60    198.28 o
  -3  10   1      515.54      557.93     80.22 o
  -2  10   1     4639.24     4671.62    146.18 o
  -1  10   1    19103.49    19168.31    434.08 o
   0  10   1     3208.90     3141.08     83.93 o
   1  10   1      427.34      417.42     36.42 o
   2  10   1     1942.09     1948.85     75.72 o
   3  10   1     8468.81     8858.54    307.54 o
   4  10   1     6266.36     6157.73    227.95 o
   5  10   1     8681.36     8035.02    290.46 o
   6  10   1     1654.88     1568.17    104.49 o
   7  10   1      954.53      905.96    133.75 o
   8  10   1     2316.49     2062.69    166.34 o
   9  10   1     3885.69     3767.57    426.19 o
  -9  11   1      452.29      415.69    136.58 o
  -8  11   1      659.35      523.24    109.77 o
  -7  11   1    10579.07    10238.84    434.91 o
  -6  11   1      109.22      138.83     62.79 o
  -5  11   1      363.06      157.48     59.59 o
  -4  11   1      961.44      937.61     91.87 o
  -3  11   1    30031.98    28387.51    912.42 o
  -2  11   1     2912.46     3017.12    122.93 o
  -1  11   1      740.61      797.88     54.92 o
   0  11   1      347.25      394.57     28.87 o
   1  11   1    14694.59    14847.58    416.38 o
   2  11   1     1116.84     1065.41    105.42 o
   3  11   1     7656.86     7589.79    269.01 o
   4  11   1        1.30       -3.19     51.93 o
   5  11   1     4763.14     4568.87    280.50 o
   6  11   1     1333.21     1500.78    105.82 o
   7  11   1    10007.05     9982.93    443.36 o
   8  11   1      382.23      501.25    112.44 o
   9  11   1       78.94       85.99    112.42 o
  -9  12   1      305.81      374.70    122.64 o
  -8  12   1      247.55      229.95    175.85 o
  -7  12   1       44.10       81.09     71.42 o
  -6  12   1    11853.80    11811.46    415.71 o
  -5  12   1     2992.90     2871.46    140.40 o
  -4  12   1     5703.46     5117.78    382.67 o
  -3  12   1       18.98      -44.58     44.92 o
  -2  12   1     8139.64     8333.50    286.53 o
  -1  12   1     1757.29     1754.96     63.13 o
   0  12   1     9775.20     9372.18    222.53 o
   1  12   1      384.12      449.47     42.90 o
   2  12   1      459.22      474.76     44.77 o
   3  12   1      653.83      692.16     66.20 o
   4  12   1    10103.08     9553.80    430.67 o
   5  12   1      711.68      775.63     78.96 o
   6  12   1      713.70      581.36     78.21 o
   7  12   1      201.03      255.38     75.64 o
   8  12   1     4808.38     4671.95    411.99 o
   9  12   1      873.24     1013.49    176.81 o
  -9  13   1       38.52       87.44    114.83 o
  -8  13   1     2728.92     3061.87    224.61 o
  -7  13   1      910.68      909.71    103.81 o
  -6  13   1     1654.44     1541.64    161.79 o
  -5  13   1      678.27      576.52     75.17 o
  -4  13   1    11082.11    10405.75    364.35 o
  -3  13   1     3689.59     3866.17    162.07 o
  -2  13   1     9034.59     8563.03    228.63 o
  -1  13   1       46.90       53.18     33.69 o
   0  13   1     4149.41     4376.99    152.01 o
   1  13   1     1291.53     1203.43     58.10 o
   2  13   1     6870.69     6957.67    245.25 o
   3  13   1      984.11      853.73     75.84 o
   4  13   1        6.05       60.33     62.86 o
   5  13   1      770.48      966.89     87.39 o
   6  13   1     7438.31     7399.16    345.96 o
   7  13   1     1486.32     1574.10    175.05 o
   8  13   1     1776.75     2060.51    201.88 o
  -8  14   1        2.10      -31.08     87.25 o
  -7  14   1      548.41      460.33     90.87 o
  -6  14   1      746.41      850.46     92.26 o
  -5  14   1    12201.10    11864.07    415.95 o
  -4  14   1     1845.35     1877.86    111.35 o
  -3  14   1       12.33      -10.84     49.88 o
  -2  14   1      219.58      220.13     46.46 o
  -1  14   1    14998.03    14895.17    380.27 o
   0  14   1     1278.68     1265.01     61.77 o
   1  14   1      766.34      724.15     51.00 o
   2  14   1      144.52       35.29     40.85 o
   3  14   1     3152.97     3089.72    141.35 o
   4  14   1     1596.59     1544.88    101.34 o
   5  14   1     4682.76     4543.67    208.26 o
   6  14   1      107.35       75.64     69.92 o
   7  14   1      666.60      660.09     97.47 o
   8  14   1      210.37      289.68    119.66 o
  -8  15   1     1185.29     1082.65    120.36 o
  -7  15   1     2882.44     3228.09    236.86 o
  -6  15   1      583.20      794.06     94.31 o
  -5  15   1      256.33      264.48     74.62 o
  -4  15   1     4266.69     4470.82    189.98 o
  -3  15   1    12708.41    11888.59    408.05 o
  -2  15   1     2732.46     2589.61    128.17 o
  -1  15   1     2854.40     2668.96     95.84 o
   0  15   1     1642.89     1476.86     82.78 o
   1  15   1     3671.94     3458.56    164.62 o
   2  15   1      913.97      821.54     84.05 o
   3  15   1     1540.06     1466.07     96.60 o
   4  15   1      300.78      266.28     66.42 o
   5  15   1     2055.21     1972.18    133.94 o
   6  15   1     1444.32     1393.52    113.34 o
   7  15   1     3220.25     3428.20    203.57 o
   8  15   1      578.47      531.46    131.48 o
  -8  16   1      354.76      382.86    145.32 o
  -7  16   1       45.07       66.73     87.04 o
  -6  16   1     5434.51     5107.27    290.41 o
  -5  16   1      122.53      131.32     69.90 o
  -4  16   1     4119.38     4027.73    192.79 o
  -3  16   1      923.98      766.91    127.20 o
  -2  16   1     8002.39     8135.23    256.19 o
  -1  16   1       99.60      137.91     56.61 o
   0  16   1    12102.19    11955.17    355.52 o
   1  16   1      211.39      195.37     47.91 o
   2  16   1      156.42      157.44     50.76 o
   3  16   1      102.89       91.24     58.58 o
   4  16   1     8653.26     8207.37    304.21 o
   5  16   1       54.27       -1.67     71.51 o
   6  16   1      946.40      836.20    103.36 o
   7  16   1      109.23       20.81     88.36 o
  -7  17   1     2291.31     2329.06    158.72 o
  -6  17   1      235.00      224.82     87.51 o
  -5  17   1      422.24      416.60     86.10 o
  -4  17   1     1876.00     2048.09    145.71 o
  -3  17   1     6237.65     6117.94    246.75 o
  -2  17   1     4523.73     4590.30    198.48 o
  -1  17   1      151.53       83.25     68.04 o
   0  17   1      439.46      485.34     65.10 o
   1  17   1     3903.21     4206.93    259.87 o
   2  17   1     2632.17     2627.17    116.50 o
   3  17   1     2546.09     2411.18    130.54 o
   4  17   1      359.42      338.85     76.49 o
   5  17   1      393.57      455.58    119.65 o
   6  17   1     2653.27     2486.37    155.88 o
   7  17   1     1531.66     1538.14    232.11 o
  -7  18   1      189.04      100.07    103.52 o
  -6  18   1      209.59      213.45    106.00 o
  -5  18   1     3899.08     3876.72    190.12 o
  -4  18   1       20.13       80.40     64.61 o
  -3  18   1      109.19        7.32     68.90 o
  -2  18   1      613.69      717.92    113.01 o
  -1  18   1     7159.77     7470.17    285.87 o
   0  18   1       53.38       71.40     62.71 o
   1  18   1      970.15      940.24     93.46 o
   2  18   1       65.65      118.88     72.63 o
   3  18   1     2667.11     2596.38    146.55 o
   4  18   1      239.61      186.52     79.40 o
   5  18   1     2041.77     2013.09    136.39 o
   6  18   1      338.44      282.64    126.41 o
  -6  19   1      553.10      602.19    182.48 o
  -5  19   1       13.86       39.57     76.86 o
  -4  19   1     1397.95     1605.62    156.53 o
  -3  19   1     1572.57     1575.86    122.10 o
  -2  19   1     1234.06     1212.19    112.16 o
  -1  19   1      811.95      867.31    125.98 o
   0  19   1     2668.98     2382.09    325.99 o
   1  19   1      620.91      664.41     94.66 o
   2  19   1     4229.33     3759.80    179.88 o
   3  19   1       67.06        9.39     78.82 o
   4  19   1       89.65      171.13     85.75 o
   5  19   1      650.15      676.24    123.51 o
   6  19   1     1284.87     1249.66    219.53 o
  -5  20   1      285.07      164.41    101.86 o
  -4  20   1      986.36     1027.36    120.88 o
  -3  20   1       72.59       39.37     82.65 o
  -2  20   1     1639.80     1678.75    267.86 o
  -1  20   1      383.27      440.56     90.07 o
   0  20   1     4608.35     4214.22    248.65 o
   1  20   1       19.56      -45.83     80.58 o
   2  20   1      435.07      610.21    198.06 o
   3  20   1       42.78      -16.17     85.15 o
   4  20   1     3317.78     2935.40    169.64 o
   5  20   1      154.02      237.99    107.64 o
  -5  21   1       17.93      -39.50    108.59 o
  -4  21   1      169.58      183.07    100.09 o
  -3  21   1     1665.57     1771.29    204.35 o
  -2  21   1      909.96      718.30    122.95 o
  -1  21   1       49.07       67.04    109.62 o
   0  21   1      103.85      160.47    105.72 o
   1  21   1     4120.28     3954.20    250.67 o
   2  21   1     1005.01     1043.30    117.41 o
   3  21   1     2233.63     2169.27    151.33 o
   4  21   1       27.30      -58.32     90.75 o
  -4  22   1      105.37      189.43    114.92 o
  -3  22   1       25.04      -43.13    100.53 o
  -2  22   1      124.31      231.74    103.96 o
  -1  22   1     2670.67     2921.05    215.94 o
   0  22   1      526.25      547.89    130.93 o
   1  22   1      714.63      896.20    149.18 o
   2  22   1       28.49        3.31    103.64 o
   3  22   1     1607.06     1586.64    145.13 o
  -2  23   1     1522.15     2056.66    198.63 o
  -1  23   1        1.81       95.63    121.49 o
   0  23   1      532.41      666.90    143.02 o
   1  23   1      117.41      237.58    130.72 o
   2  23   1     3200.48     3035.93    231.62 o
 -10   0   2     7595.37     8228.98    539.64 o
  -8   0   2       36.63       69.48     66.95 o
  -6   0   2    19688.85    19519.64    765.91 o
   0   0   2    21232.71    23459.95    912.42 o
   2   0   2    26315.81    25564.72    978.41 o
   4   0   2    82739.58    83105.77   3161.02 o
   6   0   2      255.13      363.25    136.52 o
   8   0   2     9870.71     5576.57    373.30 o
  10   0   2      117.50      -60.29    141.14 o
 -11   1   2      451.36      457.69    125.66 o
 -10   1   2      620.70      786.04    114.40 o
  -9   1   2     5190.33     5446.95    269.96 o
  -8   1   2     5617.34     5778.75    219.14 o
  -7   1   2     4676.49     4579.85    223.82 o
  -6   1   2        5.63       60.25     34.18 o
  -5   1   2    11786.68    12689.44    355.94 o
  -4   1   2     9638.87     9570.50    268.82 o
  -3   1   2    48092.25    51235.64   1378.09 o
  -2   1   2      193.98      276.57     19.44 o
  -1   1   2       41.65       69.97     11.20 o
   0   1   2     9741.45     9658.44    438.47 o
   1   1   2    18005.48    18785.81    729.71 o
   2   1   2    14487.12    15942.69    504.84 o
   3   1   2    19777.09    21620.38    684.79 o
   4   1   2     2801.21     2961.62    114.94 o
   5   1   2    17640.26    18808.67    606.18 o
   6   1   2    10976.64    11320.55    381.01 o
   7   1   2     5904.36     6211.38    197.46 o
   8   1   2       16.60       92.27     53.20 o
   9   1   2     1339.74     1545.72    135.88 o
  10   1   2     1262.96     1252.75    140.92 o
 -11   2   2     4261.91     4397.06    258.27 o
 -10   2   2      545.13      653.57    113.91 o
  -9   2   2     2061.15     1996.85    117.79 o
  -8   2   2       44.27      113.06     56.31 o
  -7   2   2    12591.43    12947.99    372.36 o
  -6   2   2      457.33      534.58     72.36 o
  -5   2   2    18935.64    19371.98    534.27 o
  -4   2   2        4.81      -10.75     22.03 o
  -3   2   2     1144.58     1208.07     78.05 o
  -2   2   2      110.99       90.72     27.48 o
  -1   2   2    26887.66    28123.84    766.15 o
   0   2   2    18713.79    21547.83    822.40 o
   1   2   2     4000.47     4140.58    122.88 o
   2   2   2       64.73       71.27     23.54 o
   3   2   2    64135.84    64684.57   1740.05 o
   4   2   2     2304.07     2390.37     84.28 o
   5   2   2    18951.09    19392.11    537.40 o
   6   2   2      416.95      461.24     54.44 o
   7   2   2     4478.12     4620.69    157.64 o
   8   2   2      203.14      231.46     63.36 o
   9   2   2     2437.90     2460.78    135.69 o
  10   2   2        1.17       38.07    106.56 o
 -10   3   2     1239.66     1370.18    138.20 o
  -9   3   2     1334.65     1260.64    130.19 o
  -8   3   2     9961.92     9681.37    338.99 o
  -7   3   2     3999.79     4217.73    145.58 o
  -6   3   2      272.29      452.53     43.80 o
  -5   3   2      833.44      931.70     48.30 o
  -4   3   2     9738.22     9661.48    244.93 o
  -3   3   2     6992.28     7037.51    179.33 o
  -2   3   2     4150.28     4049.73    105.98 o
  -1   3   2       63.03       83.04     15.46 o
   0   3   2    26186.03    29506.01    920.66 o
   1   3   2      313.21      369.48     46.10 o
   2   3   2    52023.15    53218.93   1444.77 o
   3   3   2     1778.45     1885.67     79.70 o
   4   3   2    10680.81    11151.46    313.92 o
   5   3   2     3497.23     3579.78    119.32 o
   6   3   2    17680.52    18107.94    507.79 o
   7   3   2     3128.87     3122.18    214.93 o
   8   3   2       96.32      192.83     63.80 o
   9   3   2      145.12      145.31     73.74 o
  10   3   2     2247.01     2297.63    255.93 o
 -10   4   2     3193.74     3418.11    221.52 o
  -9   4   2        9.70      -79.64     63.46 o
  -8   4   2      212.12      287.34     62.69 o
  -7   4   2     4389.00     4064.30    170.56 o
  -6   4   2    19408.43    19216.80    670.15 o
  -5   4   2      262.81      355.67     54.36 o
  -4   4   2      635.41      579.10     30.96 o
  -3   4   2      483.22      473.13     24.60 o
  -2   4   2    55485.98    59791.00   1886.84 o
  -1   4   2     9121.27    10369.08    218.49 o
   0   4   2     9768.68    10637.66    292.99 o
   1   4   2    11320.08    11978.13    295.94 o
   2   4   2     3073.01     3006.73     95.23 o
   3   4   2     4968.74     4844.57    153.61 o
   4   4   2    32989.05    33278.04    903.83 o
   5   4   2      243.83      198.71     35.66 o
   6   4   2      198.21      319.19     45.92 o
   7   4   2     1931.61     2129.80    170.87 o
   8   4   2    10298.65    10492.71    367.29 o
   9   4   2      280.52      254.03    149.82 o
  10   4   2      191.38      276.45    121.99 o
 -10   5   2       14.87       55.08    149.56 o
  -9   5   2     6016.61     6293.33    266.14 o
  -8   5   2     1804.67     1857.15    148.69 o
  -7   5   2     8116.25     8256.15    292.44 o
  -6   5   2     2021.17     2178.67    134.09 o
  -5   5   2     6493.61     6522.75    174.19 o
  -4   5   2     6220.47     6624.88    177.95 o
  -3   5   2    24679.06    24152.12    665.44 o
  -2   5   2       65.11       42.02     31.40 o
  -1   5   2       29.25       16.96     13.70 o
   0   5   2     4194.13     4329.37    126.17 o
   1   5   2    55316.29    57510.75   1387.97 o
   2   5   2     2762.69     2878.69     93.72 o
   3   5   2    12949.34    13856.33    432.81 o
   4   5   2      714.66      846.14     62.38 o
   5   5   2    20311.84    21112.80    584.98 o
   6   5   2     2828.54     2877.65    135.02 o
   7   5   2     7321.53     7213.00    274.42 o
   8   5   2      883.77      957.31     92.09 o
   9   5   2     1598.87     1871.09    405.24 o
  10   5   2      477.79      485.21    131.70 o
 -10   6   2     1201.69     1512.62    161.00 o
  -9   6   2     2366.58     2488.42    174.35 o
  -8   6   2      269.07      287.69     90.87 o
  -7   6   2     4909.69     5340.15    237.93 o
  -6   6   2     4640.78     4325.42    147.52 o
  -5   6   2    16902.81    16659.70    469.08 o
  -4   6   2      161.40      265.49     33.57 o
  -3   6   2     2357.42     2436.88     90.77 o
  -2   6   2     9987.53     9913.63    249.10 o
  -1   6   2    22765.35    24343.00    596.35 o
   0   6   2    11468.12    12137.93    300.60 o
   1   6   2      151.81      214.97     26.96 o
   2   6   2     1978.48     2298.74     84.56 o
   3   6   2    27940.19    29687.51    876.82 o
   4   6   2     7395.98     7704.91    201.33 o
   5   6   2     6920.67     7021.15    210.59 o
   6   6   2     3091.20     3174.96    138.07 o
   7   6   2     2511.52     2539.60    302.79 o
   8   6   2     5151.91     5133.98    262.47 o
   9   6   2     3184.85     3308.14    207.82 o
  10   6   2       71.42      280.78    127.32 o
 -10   7   2      403.58      479.49    124.78 o
  -9   7   2        4.05       -9.26     85.55 o
  -8   7   2     9727.30     9025.19    400.67 o
  -7   7   2      962.69     1119.27     85.37 o
  -6   7   2       45.71       81.61     48.57 o
  -5   7   2       96.31       80.85     35.40 o
  -4   7   2    29165.79    28134.12    778.34 o
  -3   7   2      720.69      708.21     41.92 o
  -2   7   2    17454.05    18799.50    424.15 o
  -1   7   2     2589.59     2852.48     75.14 o
   0   7   2    18271.10    18692.95    458.62 o
   1   7   2      124.27      192.26     27.69 o
   2   7   2    33761.24    35792.09    972.81 o
   3   7   2        9.16       25.46     25.59 o
   4   7   2     2636.97     2645.24    178.04 o
   5   7   2       61.17       53.62     37.56 o
   6   7   2    14514.29    14425.25    583.63 o
   7   7   2      248.63      314.75    115.50 o
   8   7   2       17.61      -11.99     79.77 o
   9   7   2        4.33      168.31     98.32 o
  10   7   2     3923.38     4097.18    521.00 o
 -10   8   2     1229.75      985.37    149.10 o
  -9   8   2      807.45      831.03    126.17 o
  -8   8   2        3.98       -4.72     81.36 o
  -7   8   2     5445.58     5260.73    314.49 o
  -6   8   2    11652.95    11687.74    343.73 o
  -5   8   2     5970.37     5419.67    247.51 o
  -4   8   2     1265.18     1246.12     88.41 o
  -3   8   2      711.14      675.44     47.65 o
  -2   8   2    16125.00    16275.19    403.10 o
  -1   8   2    26656.96    27046.93    605.22 o
   0   8   2     2455.14     2472.94     73.09 o
   1   8   2      873.74      883.03     45.18 o
   2   8   2     3043.23     2843.62     96.68 o
   3   8   2    17961.59    18275.84    594.83 o
   4   8   2    10701.60    11007.66    320.40 o
   5   8   2      686.29      775.40     65.81 o
   6   8   2      859.19      925.69    100.63 o
   7   8   2     4465.31     4266.61    227.32 o
   8   8   2     3509.10     3551.49    208.74 o
   9   8   2     2311.31     2355.31    184.99 o
 -10   9   2        4.59       45.87    113.17 o
  -9   9   2     1883.74     1875.90    163.96 o
  -8   9   2        1.75      -17.97     77.56 o
  -7   9   2     5710.72     5565.65    222.83 o
  -6   9   2      699.69      809.59     94.23 o
  -5   9   2     9077.17     9019.66    269.28 o
  -4   9   2      826.49      980.22     72.90 o
  -3   9   2    35718.21    35650.84    879.26 o
  -2   9   2     4705.22     5069.72    157.78 o
  -1   9   2     2793.53     2707.30     74.82 o
   0   9   2      775.41      826.04     36.49 o
   1   9   2    19523.74    20026.41    637.29 o
   2   9   2       37.08       87.50     28.56 o
   3   9   2     2711.86     2677.92    116.87 o
   4   9   2      770.76      742.13     68.21 o
   5   9   2     7521.41     7443.90    271.93 o
   6   9   2       14.14      100.94     73.85 o
   7   9   2     5155.82     5403.28    299.64 o
   8   9   2      354.45      414.25    123.34 o
   9   9   2     2009.51     1753.06    165.23 o
 -10  10   2     1204.10     1319.90    368.80 o
  -9  10   2      537.16      649.33    118.56 o
  -8  10   2       31.49       34.90     86.03 o
  -7  10   2      467.23      611.68     82.39 o
  -6  10   2    10923.43    11258.19    392.57 o
  -5  10   2     5922.93     5644.34    214.06 o
  -4  10   2     1079.56     1189.56     79.76 o
  -3  10   2     2382.74     2422.44     89.95 o
  -2  10   2    25472.15    25600.80    703.04 o
  -1  10   2     9857.85    10070.79    235.66 o
   0  10   2    13416.50    13362.38    306.49 o
   1  10   2       14.22      -13.62     23.49 o
   2  10   2     1348.07     1268.06     59.61 o
   3  10   2     3654.12     3495.41    144.45 o
   4  10   2     5617.11     5036.98    241.67 o
   5  10   2     2063.56     2123.82    127.77 o
   6  10   2       69.08       93.82     65.75 o
   7  10   2     1477.59     1755.45    144.51 o
   8  10   2     4629.55     4403.77    250.15 o
   9  10   2     2247.56     2361.81    190.61 o
  -9  11   2       48.98      -97.36     94.39 o
  -8  11   2     4983.20     5169.44    273.22 o
  -7  11   2      188.42      202.58     71.24 o
  -6  11   2        5.79       -2.00     54.99 o
  -5  11   2      666.21      752.50     75.76 o
  -4  11   2    26302.04    24618.44    799.60 o
  -3  11   2     2580.02     2441.18    113.85 o
  -2  11   2     7664.18     7945.03    209.43 o
  -1  11   2      118.71      162.50     37.60 o
   0  11   2    14195.40    13940.83    321.60 o
   1  11   2     1481.43     1437.32    116.02 o
   2  11   2    10419.27     9492.90    276.92 o
   3  11   2       29.29        0.18     70.82 o
   4  11   2      850.87      755.74     76.21 o
   5  11   2      693.37      690.99     76.61 o
   6  11   2     8549.76     8101.29    300.50 o
   7  11   2      405.74      412.25     98.96 o
   8  11   2      594.15      889.62    221.61 o
   9  11   2       33.15        1.17    117.32 o
  -9  12   2      747.15      992.22    142.52 o
  -8  12   2        0.00       53.78     80.40 o
  -7  12   2     2413.76     2476.37    142.13 o
  -6  12   2     3182.86     2981.16    149.83 o
  -5  12   2     8785.18     8812.49    377.57 o
  -4  12   2      963.77      952.73     79.05 o
  -3  12   2     4460.45     3953.94    224.30 o
  -2  12   2     3649.70     3808.62    103.66 o
  -1  12   2    34858.81    34861.51    781.25 o
   0  12   2     1717.45     1802.07     82.35 o
   1  12   2      355.64      368.42     47.35 o
   2  12   2      101.30      126.42     40.32 o
   3  12   2     8015.98     7542.76    418.68 o
   4  12   2     1135.63      953.96    110.41 o
   5  12   2     1185.95     1300.86     97.67 o
   6  12   2       22.49        3.02     58.88 o
   7  12   2     3623.64     3782.41    221.94 o
   8  12   2     1768.45     1975.51    254.71 o
   9  12   2     3684.09     4184.36    259.82 o
  -9  13   2      919.38     1099.33    238.84 o
  -8  13   2      872.77      868.36    104.97 o
  -7  13   2     2575.80     2874.03    166.79 o
  -6  13   2       11.67       36.39     68.47 o
  -5  13   2     5235.29     4878.73    216.02 o
  -4  13   2     3527.83     3242.71    148.40 o
  -3  13   2    19343.37    18848.25    620.84 o
  -2  13   2     1184.00     1093.37     56.97 o
  -1  13   2      625.55      614.95     43.03 o
   0  13   2     5810.99     5706.90    169.29 o
   1  13   2    10520.65     9356.84    275.06 o
   2  13   2     1964.21     2021.61    130.12 o
   3  13   2      430.60      305.26     70.00 o
   4  13   2     1263.86     1128.47    102.33 o
   5  13   2     5236.31     4866.00    306.58 o
   6  13   2     1499.54     1346.06    107.41 o
   7  13   2     3206.45     3340.65    174.66 o
   8  13   2      223.03      171.65    113.40 o
  -8  14   2       13.49       31.31     86.41 o
  -7  14   2      345.85      452.98    119.58 o
  -6  14   2    10401.92     9989.77    365.05 o
  -5  14   2      278.09      177.96     88.21 o
  -4  14   2     1950.39     1658.29    103.50 o
  -3  14   2      225.31      279.58     51.71 o
  -2  14   2    16292.41    14661.82    679.22 o
  -1  14   2      999.81     1155.80     65.01 o
   0  14   2     5184.22     4659.97    188.96 o
   1  14   2     1010.89      934.28     67.87 o
   2  14   2     3279.24     3106.76    138.04 o
   3  14   2       49.09        3.19     54.77 o
   4  14   2     5529.07     5208.49    329.60 o
   5  14   2        5.46      -14.64     59.83 o
   6  14   2       13.34       41.45     91.00 o
   7  14   2      351.66      295.58     88.86 o
   8  14   2     4016.49     4616.35    272.30 o
  -8  15   2     1559.02     1342.46    142.75 o
  -7  15   2     1621.12     1838.70    133.88 o
  -6  15   2       19.87      -38.34     72.76 o
  -5  15   2      707.90      736.75    118.75 o
  -4  15   2     8317.94     7986.45    295.70 o
  -3  15   2     5500.85     5003.01    477.69 o
  -2  15   2     6099.03     6209.93    202.61 o
  -1  15   2     1238.14     1320.80     67.45 o
   0  15   2     1100.53      992.65     59.80 o
   1  15   2     5571.22     5682.96    220.75 o
   2  15   2     2625.77     2339.65    148.99 o
   3  15   2       38.27      167.34     59.95 o
   4  15   2      490.88      381.13     72.40 o
   5  15   2     1543.14     1472.05    113.11 o
   6  15   2     3680.12     4225.47    226.49 o
   7  15   2      978.17      943.51    110.09 o
   8  15   2       37.54       88.67    116.68 o
  -8  16   2       66.22      166.52    101.13 o
  -7  16   2     1759.28     1940.62    142.32 o
  -6  16   2        3.79       26.29     76.46 o
  -5  16   2     4081.43     4078.95    185.24 o
  -4  16   2       18.25       11.34     51.96 o
  -3  16   2     1292.54     1265.19     98.58 o
  -2  16   2       83.05       33.31     49.87 o
  -1  16   2    11847.00    11652.44    348.68 o
   0  16   2      785.77      806.48     69.76 o
   1  16   2        5.35       -5.07     42.55 o
   2  16   2      347.25      307.93    117.12 o
   3  16   2     7726.68     7252.97    271.74 o
   4  16   2        0.94      -32.49     71.24 o
   5  16   2     1067.50     1042.10    102.48 o
   6  16   2      180.79       98.93     84.56 o
   7  16   2     1462.85     1301.88    129.43 o
  -7  17   2      344.39      212.44     91.50 o
  -6  17   2      223.06      273.36     86.75 o
  -5  17   2     1300.45     1301.15    129.71 o
  -4  17   2     3141.22     2869.46    128.83 o
  -3  17   2     2652.37     2577.26    117.54 o
  -2  17   2     1509.80     1398.22    104.96 o
  -1  17   2        3.51      115.50     62.40 o
   0  17   2     3581.58     3710.49    143.66 o
   1  17   2     4398.96     4033.85    231.77 o
   2  17   2     2362.45     2254.59    107.19 o
   3  17   2      278.12      116.75     65.57 o
   4  17   2      314.55      257.34     75.69 o
   5  17   2     2416.89     2344.26    151.98 o
   6  17   2     1380.60     1489.38    167.84 o
   7  17   2      749.08      889.41    124.66 o
  -7  18   2        4.59      -70.97    101.30 o
  -6  18   2     3371.44     3270.70    177.63 o
  -5  18   2      296.57      198.79     73.57 o
  -4  18   2      610.05      649.60     79.03 o
  -3  18   2        2.81      -25.79     86.58 o
  -2  18   2     4351.07     4209.55    304.18 o
  -1  18   2      242.87      230.56     73.60 o
   0  18   2     3449.87     3565.42    275.91 o
   1  18   2      181.36      115.39     70.64 o
   2  18   2     2840.63     2828.35    152.18 o
   3  18   2      110.38       34.63     79.13 o
   4  18   2     5668.65     5537.09    231.51 o
   5  18   2        9.07       48.58     89.57 o
   6  18   2       27.05       84.02     93.57 o
  -6  19   2       59.00       13.82    126.45 o
  -5  19   2      465.40      583.37     90.01 o
  -4  19   2     1080.56     1087.46    114.91 o
  -3  19   2     2677.55     2662.35    156.04 o
  -2  19   2     1279.61     1458.58    117.68 o
  -1  19   2      797.31      785.51     97.83 o
   0  19   2      206.82      259.57    101.27 o
   1  19   2     6135.99     6083.82    247.14 o
   2  19   2     1762.44     1709.09    199.26 o
   3  19   2      565.75      750.58     99.43 o
   4  19   2      281.09      221.15     86.31 o
   5  19   2     1476.35     1344.47    126.69 o
   6  19   2      996.99     1137.35    183.12 o
  -5  20   2     1143.12     1216.35    130.79 o
  -4  20   2       61.31      -57.46     91.71 o
  -3  20   2      453.04      493.68    102.32 o
  -2  20   2     1140.06     1093.62    112.45 o
  -1  20   2     5045.11     4749.34    214.04 o
   0  20   2       42.98       47.45     97.99 o
   1  20   2      211.34      275.78     84.97 o
   2  20   2      316.46       59.21     77.62 o
   3  20   2     4260.72     4153.31    201.16 o
   4  20   2      372.44      395.14    166.60 o
   5  20   2      636.81      687.23    118.67 o
  -5  21   2       92.41      131.06    113.96 o
  -4  21   2     1269.02     1102.44    130.84 o
  -3  21   2      103.07       86.13     93.84 o
  -2  21   2      564.66      625.85    101.46 o
  -1  21   2       89.88       80.62    104.34 o
   0  21   2     2699.18     2736.65    205.52 o
   1  21   2      511.84      582.68    130.98 o
   2  21   2     3614.28     3630.23    188.65 o
   3  21   2       35.05       38.44     92.29 o
   4  21   2      393.81      421.62    104.73 o
  -4  22   2      198.18      261.98    117.37 o
  -3  22   2       61.19       45.32    107.37 o
  -2  22   2      751.75      749.65    195.36 o
  -1  22   2      761.86      764.93    220.07 o
   0  22   2     1537.92     1589.40    391.68 o
   1  22   2        0.88      -65.20    116.99 o
   2  22   2      669.90      697.64    143.20 o
   3  22   2      917.18      881.27    123.25 o
  -2  23   2       49.85      137.23    131.40 o
  -1  23   2       73.88      150.40    126.90 o
   0  23   2        0.97       35.83    124.50 o
   1  23   2     2436.37     2504.12    210.54 o
   2  23   2       42.87       27.65    133.75 o
 -11   0   3     4301.89     4733.05    378.82 o
  -9   0   3       13.49     -124.56    103.35 o
  -7   0   3    25818.00    26406.24   1031.36 o
  -5   0   3     8420.90     8534.41    500.94 o
  -1   0   3      833.18      969.78    124.18 o
   1   0   3    19292.30    20699.08   1145.09 o
   3   0   3    68138.80    68530.06   2609.12 o
   5   0   3     2303.82     2123.42    117.55 o
   7   0   3    16882.28    17285.03    942.88 o
   9   0   3      406.34      552.88    150.53 o
 -11   1   3       14.21       57.10    118.46 o
 -10   1   3     1991.05     2025.22    170.97 o
  -9   1   3     4902.74     5191.08    406.91 o
  -8   1   3     9881.21     9762.10    338.20 o
  -7   1   3      421.48      423.21     61.02 o
  -6   1   3     1541.64     1615.66     74.87 o
  -5   1   3     5483.91     5392.12    162.82 o
  -4   1   3     9691.69     8879.66    251.01 o
  -3   1   3     6604.96     6948.10    176.11 o
  -2   1   3     7930.20     8495.41    212.17 o
  -1   1   3    21119.79    23987.35    647.20 o
   0   1   3     4882.88     4839.76    139.72 o
   1   1   3    54719.83    50358.45   1940.48 o
   2   1   3    22255.85    22669.46    885.46 o
   3   1   3        2.48       -6.60     19.90 o
   4   1   3    12831.65    12436.65    348.28 o
   5   1   3    14467.38    14252.97    401.54 o
   6   1   3     9112.90     8735.82    424.09 o
   7   1   3     1173.48     1207.63    170.32 o
   8   1   3     1972.44     1993.96    194.72 o
   9   1   3     1557.84     1531.26    114.39 o
  10   1   3     1301.80     1280.01    181.76 o
 -11   2   3      337.89      217.97    122.42 o
 -10   2   3     3626.63     3972.21    225.24 o
  -9   2   3       15.32      128.02     67.23 o
  -8   2   3     7248.03     7549.91    353.08 o
  -7   2   3      993.73      999.36     63.76 o
  -6   2   3    23968.40    24437.85    672.60 o
  -5   2   3      124.23       82.44     30.76 o
  -4   2   3      231.47      276.44     31.00 o
  -3   2   3      125.17      103.03     22.89 o
  -2   2   3    60873.06    62895.27   1518.56 o
  -1   2   3      459.64      699.66     30.66 o
   0   2   3    18185.35    18928.47    728.16 o
   1   2   3      905.34     1104.70     67.76 o
   2   2   3    57621.73    59158.09   1846.17 o
   3   2   3     1115.58      955.39     54.22 o
   4   2   3    33658.99    35034.24   1105.62 o
   5   2   3        4.30       23.24     31.96 o
   6   2   3     5224.50     4876.14    159.21 o
   7   2   3     1533.94     1644.34    116.53 o
   8   2   3     8410.95     8364.55    302.92 o
   9   2   3       26.83       71.08     76.24 o
  10   2   3      181.44      112.57    118.47 o
 -11   3   3        0.44       54.63    166.34 o
 -10   3   3     1166.26     1247.98    132.84 o
  -9   3   3     9002.09     8863.69    323.25 o
  -8   3   3     2348.83     2320.37    119.68 o
  -7   3   3      341.83      256.89     47.33 o
  -6   3   3      255.11      283.64     39.58 o
  -5   3   3    18683.11    18670.04    513.92 o
  -4   3   3    13383.20    13344.00    332.97 o
  -3   3   3    11144.86    11324.58    281.73 o
  -2   3   3      832.31      846.22     38.25 o
  -1   3   3     9644.60     9880.80    275.50 o
   0   3   3    44143.35    45636.32   1738.18 o
   1   3   3    27186.81    27556.43    877.60 o
   2   3   3     4908.28     4944.34    169.32 o
   3   3   3       52.43       99.98     29.76 o
   4   3   3     6636.16     6362.60    187.36 o
   5   3   3    30115.86    30197.07    826.86 o
   6   3   3     9075.25     9000.01    267.47 o
   7   3   3     1595.38     1794.34    105.52 o
   8   3   3       64.55        2.63     61.44 o
   9   3   3     4177.48     4352.09    193.18 o
  10   3   3      323.95      479.60    177.14 o
 -10   4   3      974.29     1008.56    111.89 o
  -9   4   3      118.56      127.87     69.11 o
  -8   4   3      861.18      891.21     80.33 o
  -7   4   3    15123.32    15458.51    511.14 o
  -6   4   3     1955.57     1894.91    148.02 o
  -5   4   3     5855.50     5671.25    152.35 o
  -4   4   3     2957.71     3029.98     88.68 o
  -3   4   3    11892.10    12012.98    299.33 o
  -2   4   3    23500.62    25207.88    691.51 o
   0   4   3    32416.75    33598.58   1051.20 o
   1   4   3     3874.16     3811.30    104.90 o
   2   4   3     1342.66     1305.29     52.98 o
   3   4   3    57059.38    60153.68   1882.00 o
   4   4   3     3571.82     3678.69    119.02 o
   5   4   3     1153.77     1363.33     64.76 o
   6   4   3     4566.89     4324.55    146.85 o
   7   4   3     9932.01    10182.69    354.37 o
   8   4   3     2374.97     2439.78    130.01 o
   9   4   3     1071.96     1274.57    182.09 o
  10   4   3       75.95        3.63    156.83 o
 -10   5   3     2452.25     2866.51    435.13 o
  -9   5   3      689.04     1000.08     96.75 o
  -8   5   3     9093.48     8905.63    317.46 o
  -7   5   3     1262.15     1297.59     87.83 o
  -6   5   3     3225.42     3220.32    167.46 o
  -5   5   3      100.02      143.89     26.50 o
  -4   5   3    32040.88    32565.54    795.22 o
  -3   5   3     2190.09     2171.32     76.74 o
  -2   5   3       81.17       89.96     22.50 o
  -1   5   3     2095.11     2217.62     86.36 o
   0   5   3    33692.10    36952.14    897.13 o
   1   5   3      746.12      702.28     44.70 o
   2   5   3    25610.19    26327.75    724.01 o
   3   5   3     4169.55     4238.85    134.27 o
   4   5   3    17777.48    17980.35    579.14 o
   5   5   3     1612.75     1621.90     71.06 o
   6   5   3    19491.75    19828.39    555.40 o
   7   5   3      259.22      157.61     58.43 o
   8   5   3     1390.31     1565.51    136.00 o
   9   5   3       86.13       78.00     96.17 o
  10   5   3     2290.04     2186.05    186.79 o
 -10   6   3     1235.12     1083.62    146.47 o
  -9   6   3      345.97      514.45    320.27 o
  -8   6   3     1636.49     1770.45    108.32 o
  -7   6   3     3829.17     3870.12    162.21 o
  -6   6   3    11189.92    10901.23    319.77 o
  -5   6   3      186.35      160.94     35.76 o
  -4   6   3      416.82      401.81     73.04 o
  -3   6   3    10850.38    11438.58    325.42 o
  -2   6   3    34572.68    36059.51    803.83 o
  -1   6   3     8969.91     9760.70    273.92 o
   0   6   3     1141.22     1053.80     55.88 o
   1   6   3     5066.34     5246.08    126.50 o
   2   6   3    19540.13    19364.03    536.05 o
   3   6   3    13311.08    13653.70    386.66 o
   4   6   3     9396.78     9578.56    322.03 o
   5   6   3      128.01      243.76     39.15 o
   6   6   3     1220.26     1363.03     88.70 o
   7   6   3     3931.63     3947.69    212.75 o
   8   6   3     4251.04     4568.95    312.56 o
   9   6   3      181.37      111.86     95.92 o
  10   6   3        1.38       12.69    202.46 o
 -10   7   3       59.04       85.22    117.46 o
  -9   7   3     4797.51     5373.56    281.75 o
  -8   7   3      124.51      135.60     77.54 o
  -7   7   3      649.87      756.24     72.82 o
  -6   7   3       83.44       93.97     42.32 o
  -5   7   3    16980.53    17107.26    484.07 o
  -4   7   3     1438.06     1469.53     64.92 o
  -3   7   3    21038.97    21530.35    598.17 o
  -2   7   3      874.87      972.92     40.26 o
  -1   7   3    12378.32    13160.45    328.05 o
   0   7   3      165.01      144.21     32.22 o
   1   7   3    47508.75    48211.81   1069.41 o
   2   7   3     3848.65     4107.68    112.71 o
   3   7   3       79.89      118.55     30.24 o
   4   7   3      237.55      208.64     53.27 o
   5   7   3    13669.34    13727.66    389.40 o
   6   7   3       69.09       74.78     71.43 o
   7   7   3      470.18      296.14     84.87 o
   8   7   3      287.04      369.59     97.26 o
   9   7   3     3933.56     3738.06    228.53 o
 -10   8   3     1026.57     1173.80    153.98 o
  -9   8   3       54.51       31.83    124.43 o
  -8   8   3      635.23      808.87    109.01 o
  -7   8   3     4350.43     4228.69    180.40 o
  -6   8   3     3228.26     3332.54    124.73 o
  -5   8   3     8202.39     7613.03    480.07 o
  -4   8   3     1305.77     1334.71    110.19 o
  -3   8   3     9316.66     9403.21    273.37 o
  -2   8   3    26816.69    27632.10    675.98 o
  -1   8   3    27578.22    28185.27    631.67 o
   0   8   3     6021.25     6380.26    185.71 o
   1   8   3     2108.46     2238.53     65.02 o
   2   8   3     8423.17     8212.88    239.28 o
   3   8   3    11286.21    11228.30    324.31 o
   4   8   3     3140.58     3261.63    117.13 o
   5   8   3       15.58      -88.88     59.25 o
   6   8   3     2998.34     2878.58    264.80 o
   7   8   3     5139.46     5260.74    266.61 o
   8   8   3     3853.88     4097.35    350.87 o
   9   8   3      958.62      913.88    157.34 o
 -10   9   3      873.63     1201.50    162.87 o
  -9   9   3        9.81      -41.95     91.30 o
  -8   9   3     4860.60     4813.09    255.30 o
  -7   9   3      300.81      367.60     68.41 o
  -6   9   3     1379.27     1321.19     93.99 o
  -5   9   3      953.82      893.50     82.05 o
  -4   9   3    29014.89    28933.56    802.01 o
  -3   9   3        3.75       37.89     25.43 o
  -2   9   3      368.71      404.19     52.99 o
  -1   9   3      303.89      456.70     34.37 o
   0   9   3    46049.58    46890.80   1138.38 o
   1   9   3      519.11      519.55     41.43 o
   2   9   3    18013.24    18450.54    513.59 o
   3   9   3       27.13       97.69     45.00 o
   4   9   3     7368.38     7040.57    313.05 o
   5   9   3       38.02       72.59     69.36 o
   6   9   3     6136.15     6342.99    299.05 o
   7   9   3      117.40      157.25    119.55 o
   8   9   3      679.64      694.48    119.34 o
   9   9   3      154.17       60.21    163.06 o
 -10  10   3      522.54      674.75    215.96 o
  -9  10   3      366.09      263.63    106.98 o
  -8  10   3      179.63      141.68     93.42 o
  -7  10   3     4261.60     4089.55    182.17 o
  -6  10   3     3301.02     3447.30    161.30 o
  -5  10   3     4781.84     4342.72    177.65 o
  -4  10   3       10.98       13.01     32.94 o
  -3  10   3     9852.03     9407.06    275.91 o
  -2  10   3    14803.01    14941.10    376.37 o
  -1  10   3    21785.59    22797.16    515.23 o
   0  10   3     2533.21     2441.77     76.37 o
   1  10   3      230.23      246.58     29.46 o
   2  10   3     4784.03     4568.28    146.14 o
   3  10   3    13043.27    13077.45    438.88 o
   4  10   3     1245.89     1203.68     85.57 o
   5  10   3       17.73       26.82     56.42 o
   6  10   3      503.11      638.35     96.75 o
   7  10   3     4297.67     4279.12    234.04 o
   8  10   3     1608.06     1664.61    290.64 o
   9  10   3      490.81      638.95    165.63 o
  -9  11   3     2147.96     2109.96    182.17 o
  -8  11   3      696.68      455.51     86.99 o
  -7  11   3     1505.24     1696.40    115.30 o
  -6  11   3        5.46       17.13     56.23 o
  -5  11   3     6106.99     5884.30    224.81 o
  -4  11   3     1151.70     1075.85     79.58 o
  -3  11   3    21437.22    21950.03    614.37 o
  -2  11   3       14.30       73.90     26.21 o
  -1  11   3     7528.38     7602.15    183.63 o
   0  11   3     1646.85     1745.34     62.55 o
   1  11   3    28856.63    28511.86    902.51 o
   2  11   3     1080.12     1259.78     64.30 o
   3  11   3      277.43      189.21     58.08 o
   4  11   3     1390.27     1169.94     92.36 o
   5  11   3     6608.25     6752.18    272.73 o
   6  11   3      402.22      411.91     76.67 o
   7  11   3      718.99      623.81    112.63 o
   8  11   3      124.59      177.94    103.38 o
   9  11   3     1884.06     2002.98    184.93 o
  -9  12   3        7.98      123.27    117.11 o
  -8  12   3      428.91      487.25    154.84 o
  -7  12   3      408.05      429.70     78.16 o
  -6  12   3     5385.17     4967.96    208.43 o
  -5  12   3       58.87       56.91     59.71 o
  -4  12   3      174.18      198.09     57.61 o
  -3  12   3     3981.28     3874.88    171.18 o
  -2  12   3    29005.84    29109.48    657.04 o
  -1  12   3     7488.15     7493.36    183.36 o
   0  12   3     4051.30     4415.70    146.84 o
   1  12   3       98.34      101.72     41.32 o
   2  12   3    15318.72    15219.48    431.59 o
   3  12   3     1778.27     1786.22    101.59 o
   4  12   3     2642.82     2668.74    138.31 o
   5  12   3        3.71       28.81     60.86 o
   6  12   3     1281.78     1429.96    109.65 o
   7  12   3      898.23     1058.91    202.27 o
   8  12   3     3512.76     3641.58    354.85 o
  -9  13   3      205.54      100.72    114.00 o
  -8  13   3     1539.69     1440.59    122.72 o
  -7  13   3      216.88      116.26     95.73 o
  -6  13   3      503.93      540.12     78.61 o
  -5  13   3      919.33      901.72    120.19 o
  -4  13   3    11175.21    11383.00    392.58 o
  -3  13   3     4269.07     4309.55    151.57 o
  -2  13   3      241.21      323.17     42.38 o
  -1  13   3     1049.39     1002.75     47.31 o
   0  13   3    17238.05    17710.53    407.49 o
   1  13   3     2154.16     2141.65    101.24 o
   2  13   3     4033.87     4100.38    142.14 o
   3  13   3      708.76      807.19     76.03 o
   4  13   3     3893.98     3853.34    169.76 o
   5  13   3      886.91      891.99     89.00 o
   6  13   3     2394.86     2242.90    135.22 o
   7  13   3      274.34      490.19    163.70 o
   8  13   3      355.67      364.99    131.05 o
  -8  14   3        0.48      -70.08     80.25 o
  -7  14   3     3203.89     2947.17    160.90 o
  -6  14   3      121.27       81.48     68.19 o
  -5  14   3     3222.46     2915.95    147.16 o
  -4  14   3        9.59      -22.68     54.52 o
  -3  14   3     9282.20     9399.12    287.15 o
  -2  14   3      305.45      377.15     51.00 o
  -1  14   3    17438.66    18227.47    420.55 o
   0  14   3      594.03      750.14     53.52 o
   1  14   3     1446.17     1530.90     76.54 o
   2  14   3       25.55       18.73     45.89 o
   3  14   3    13685.21    13271.80    452.64 o
   4  14   3      340.75      388.93     71.94 o
   5  14   3      150.82      139.01    112.27 o
   6  14   3      182.72      153.19     76.80 o
   7  14   3     2549.33     2802.86    435.83 o
   8  14   3       68.72      156.96    116.46 o
  -8  15   3      653.98      578.89    111.68 o
  -7  15   3      560.31      493.05     96.34 o
  -6  15   3       76.15      107.60     71.76 o
  -5  15   3     3550.93     3619.17    181.24 o
  -4  15   3     4985.30     4649.09    168.26 o
  -3  15   3     5152.50     5243.24    211.95 o
  -2  15   3       18.61        5.92     44.82 o
  -1  15   3     1303.33     1429.81     81.38 o
   0  15   3     6977.74     6409.89    190.78 o
   1  15   3    11088.78    10504.30    311.03 o
   2  15   3     1189.78     1188.49     85.97 o
   3  15   3        3.20       71.26     59.69 o
   4  15   3     1372.27     1581.73    108.27 o
   5  15   3     3704.25     3681.74    177.49 o
   6  15   3     1053.55     1241.62    114.57 o
   7  15   3      124.67      -46.89    106.66 o
  -8  16   3      308.66      288.83    108.48 o
  -7  16   3       10.61      -53.39    119.21 o
  -6  16   3     4950.65     4977.44    394.89 o
  -5  16   3      226.96      192.71     74.19 o
  -4  16   3      257.28      401.08     63.82 o
  -3  16   3       44.56      105.23     51.81 o
  -2  16   3     9185.38     9231.57    285.64 o
  -1  16   3      323.06      411.83     66.98 o
   0  16   3     1115.38     1149.34     77.88 o
   1  16   3      805.34      849.55     72.83 o
   2  16   3     7987.20     7839.21    415.46 o
   3  16   3        1.31      -85.02     56.68 o
   4  16   3     2984.50     2994.03    153.49 o
   5  16   3        0.92       -6.48     71.36 o
   6  16   3      975.36     1296.07    119.10 o
   7  16   3       85.22      104.77     96.74 o
  -7  17   3      573.93      534.81    124.06 o
  -6  17   3      364.13      456.93     93.86 o
  -5  17   3     1404.51     1431.77     99.62 o
  -4  17   3     1975.95     1907.15    122.47 o
  -3  17   3     4176.75     4204.96    159.47 o
  -2  17   3       40.45       28.95     65.40 o
  -1  17   3     1826.62     1893.74    125.65 o
   0  17   3     2661.97     2647.08    115.56 o
   1  17   3     5090.91     5162.87    419.41 o
   2  17   3     2613.05     2792.23    207.28 o
   3  17   3      453.87      447.04     76.48 o
   4  17   3      990.17      896.82     97.78 o
   5  17   3     2310.17     2428.96    154.91 o
   6  17   3      966.55     1095.84    121.24 o
   7  17   3      397.29      227.47    111.75 o
  -7  18   3     2319.97     2329.16    213.61 o
  -6  18   3      164.43      123.84     96.89 o
  -5  18   3     1242.43     1087.88     96.37 o
  -4  18   3      514.35      555.88     78.26 o
  -3  18   3     2862.20     2598.04    148.01 o
  -2  18   3      291.33      244.49     77.03 o
  -1  18   3     5508.91     5408.50    224.39 o
   0  18   3      274.13      366.40     67.42 o
   1  18   3      188.02      302.12     76.31 o
   2  18   3      498.55      554.22     85.48 o
   3  18   3     6694.15     6154.36    245.84 o
   4  18   3       22.60      121.09     82.08 o
   5  18   3       69.74       86.31     84.32 o
   6  18   3       44.82      -30.35     94.86 o
  -6  19   3      108.72      226.59    106.64 o
  -5  19   3     1370.87     1375.66    111.25 o
  -4  19   3     3147.39     3119.75    221.02 o
  -3  19   3      474.95      466.56     95.91 o
  -2  19   3       76.77      128.95     80.36 o
  -1  19   3       13.62      -37.57     72.45 o
   0  19   3     3092.89     3157.58    207.61 o
   1  19   3     1741.63     1656.01    120.06 o
   2  19   3      710.56      543.23     89.75 o
   3  19   3      305.18      202.95     97.31 o
   4  19   3     2064.96     2307.78    170.52 o
   5  19   3     1347.29     1507.90    177.47 o
  -5  20   3       84.82      -37.64    127.32 o
  -4  20   3       22.08     -134.66     91.70 o
  -3  20   3      432.03      338.58    100.71 o
  -2  20   3     2204.53     2385.45    150.77 o
  -1  20   3      373.52      508.17     98.31 o
   0  20   3      796.62      786.67    127.69 o
   1  20   3      395.13      657.13     97.08 o
   2  20   3     2338.61     2199.94    142.39 o
   3  20   3      360.20      581.68    101.95 o
   4  20   3     1981.78     2127.66    182.59 o
   5  20   3        0.21       36.62    112.71 o
  -5  21   3     1025.89     1125.44    176.63 o
  -4  21   3       87.42       16.32    105.35 o
  -3  21   3     1469.48     1437.10    133.48 o
  -2  21   3       15.49      -13.52     85.56 o
  -1  21   3      617.90      604.83    123.94 o
   0  21   3      136.00      177.34    115.35 o
   1  21   3     2762.95     2964.96    209.57 o
   2  21   3      527.97      528.45    102.58 o
   3  21   3       82.02       54.05     89.10 o
   4  21   3      193.60       82.30    101.06 o
  -4  22   3       29.20       41.55    121.09 o
  -3  22   3      428.31      522.36    117.94 o
  -2  22   3      758.48      870.10    125.83 o
  -1  22   3     1207.42     1249.49    161.43 o
   0  22   3       53.06      -33.93    116.74 o
   1  22   3       43.34      -72.76    117.42 o
   2  22   3      658.28      632.80    139.96 o
   3  22   3     2784.46     2764.96    208.65 o
  -2  23   3       59.87      148.66    135.89 o
  -1  23   3       73.26     -130.28    153.68 o
   0  23   3     1436.43     1471.94    347.01 o
   1  23   3       20.55       49.71    124.27 o
 -10   0   4     1559.54     1317.21    191.92 o
  -8   0   4    12632.76    12087.96    947.45 o
  -6   0   4    25451.92    22483.65   1813.46 o
  -4   0   4     1177.14     1044.69    100.14 o
  -2   0   4    10817.57    11618.12    372.40 o
   0   0   4     4096.95     4315.04    192.56 o
   2   0   4    52036.19    48104.77   2633.00 o
   4   0   4     1576.56     1453.44     88.94 o
   6   0   4    23094.80    20604.08   1593.45 o
   8   0   4     5801.93     5741.73    442.84 o
  10   0   4      706.41      474.59    171.35 o
 -11   1   4       40.14       79.32    113.29 o
 -10   1   4     1684.79     1815.49    149.61 o
  -9   1   4     7287.68     7420.94    340.59 o
  -8   1   4     2386.58     2330.86    261.40 o
  -7   1   4       41.21       61.87     40.01 o
  -6   1   4     6080.01     5781.94    178.04 o
  -5   1   4    25972.10    26044.37    712.60 o
  -4   1   4    16094.15    16023.21    441.99 o
  -3   1   4     2608.97     2829.85     79.79 o
  -2   1   4     1306.88     1364.52     50.51 o
  -1   1   4    19269.31    20490.61    556.19 o
   0   1   4    17938.69    18562.19    459.70 o
   1   1   4    12128.61    12422.96    497.42 o
   2   1   4       25.15       44.71     37.01 o
   3   1   4    11260.24    11015.57    360.98 o
   4   1   4    14409.95    13860.26    451.33 o
   5   1   4    24847.99    23570.78    651.27 o
   6   1   4     4028.06     4003.91    138.31 o
   7   1   4        6.74        9.37     44.99 o
   8   1   4     1583.29     1750.27    110.05 o
   9   1   4     4954.41     5615.88    514.92 o
  10   1   4      832.28      903.60    139.32 o
 -11   2   4     2022.60     1987.87    176.60 o
 -10   2   4      495.32      460.36    106.43 o
  -9   2   4     1152.18     1357.13    103.62 o
  -8   2   4       24.72       78.31     53.53 o
  -7   2   4    28770.92    27754.15   1000.29 o
  -6   2   4       36.44       57.73     35.23 o
  -5   2   4     1873.46     1815.03     71.57 o
  -4   2   4     2871.87     2945.44     86.14 o
  -3   2   4    49821.47    52678.07   1274.80 o
  -2   2   4      242.33      338.75     24.27 o
  -1   2   4     9595.91     9786.49    315.62 o
   0   2   4       17.52        7.02     35.50 o
   1   2   4    49712.47    49008.39   1893.72 o
   2   2   4     1589.81     1643.94     93.83 o
   3   2   4    38588.76    38336.34   1206.27 o
   4   2   4      747.49      704.57     49.93 o
   5   2   4      674.57      728.94     62.35 o
   6   2   4      724.40      686.57    105.08 o
   7   2   4    16851.95    16677.10    476.02 o
   8   2   4      155.34      139.36     65.81 o
   9   2   4      146.00      179.89     77.06 o
  10   2   4       60.74      -16.07    162.10 o
 -11   3   4      331.16      356.07    178.55 o
 -10   3   4     2988.61     3134.56    199.65 o
  -9   3   4     1693.80     1916.08    133.13 o
  -8   3   4     4204.59     4331.99    177.54 o
  -7   3   4      384.29      387.85     49.83 o
  -6   3   4    10622.53    10691.57    308.20 o
  -5   3   4    15234.61    15479.72    386.37 o
  -4   3   4    31015.48    33186.68    809.44 o
  -3   3   4    12358.52    13659.30    339.19 o
  -2   3   4     5122.07     5252.77    137.82 o
  -1   3   4      231.97      311.20     26.98 o
   0   3   4    69177.89    69121.54   2627.59 o
   1   3   4     4739.46     4719.09    204.50 o
   2   3   4     3647.46     3540.88    131.00 o
   3   3   4    11004.46    10770.27    354.41 o
   4   3   4    18481.20    18980.10    610.94 o
   5   3   4     5759.78     5336.29    167.78 o
   6   3   4     8070.62     7757.92    235.62 o
   7   3   4       20.27      -57.13     45.68 o
   8   3   4     3600.59     3688.65    239.85 o
   9   3   4      275.98      342.43     88.29 o
  10   3   4     1484.61     1568.00    238.32 o
 -10   4   4      687.81      858.18    187.91 o
  -9   4   4        2.89       71.05     66.61 o
  -8   4   4     8475.59     8291.49    298.49 o
  -7   4   4     1750.34     1705.73     97.77 o
  -6   4   4    15664.65    15325.69    429.52 o
  -5   4   4     1947.78     2089.72     71.03 o
  -4   4   4     2274.70     2215.60     70.21 o
  -3   4   4    20125.64    20913.03    513.85 o
  -2   4   4    38103.05    41490.08   1014.87 o
  -1   4   4     1508.82     1584.13     51.72 o
   0   4   4      562.36      610.36     38.57 o
   1   4   4     5172.77     4661.28    140.38 o
   2   4   4    54788.34    54669.26   1710.87 o
   3   4   4     4414.06     4201.39    153.43 o
   4   4   4     2692.89     2362.33    103.42 o
   5   4   4      606.57      649.79     66.87 o
   6   4   4     9384.28     9201.07    273.39 o
   7   4   4     2722.42     2685.92    129.27 o
   8   4   4     3685.24     3468.36    162.34 o
   9   4   4       34.35      109.09    104.89 o
  10   4   4      512.27      427.18    144.97 o
 -10   5   4      265.35      348.27    114.05 o
  -9   5   4     7813.15     7887.82    295.17 o
  -8   5   4      240.13      295.56    100.72 o
  -7   5   4      169.93      159.97     54.34 o
  -6   5   4       52.98       64.94     39.99 o
  -5   5   4    32655.86    32967.38    806.62 o
  -4   5   4     3948.97     3959.42    110.48 o
  -3   5   4     8508.78     9018.11    259.75 o
  -2   5   4      599.98      716.48     33.45 o
  -1   5   4    16702.89    17266.99    477.64 o
   0   5   4     6254.58     6596.33    220.25 o
   1   5   4    27213.95    28299.66    691.09 o
   2   5   4     4033.07     4246.22    134.31 o
   3   5   4    10226.18    10686.00    351.60 o
   4   5   4     4530.74     4499.87    172.22 o
   5   5   4    18516.93    18023.23    706.58 o
   6   5   4       62.91       94.64     44.01 o
   7   5   4      130.83      236.38     62.02 o
   8   5   4      170.26       77.49     83.89 o
   9   5   4     3901.59     4049.38    415.33 o
 -10   6   4     1121.06     1112.02    145.07 o
  -9   6   4      271.05      323.28    158.88 o
  -8   6   4     1305.43     1294.25     96.67 o
  -7   6   4    10227.65    10571.14    363.20 o
  -6   6   4     2622.53     2465.00    133.79 o
  -5   6   4     3702.52     3829.41    112.06 o
  -4   6   4     4171.76     3979.70    129.18 o
  -3   6   4    28430.33    28869.70    794.72 o
  -2   6   4    21741.87    22419.98    507.88 o
   0   6   4     6371.93     7374.19    189.13 o
   1   6   4    31802.55    32941.36    736.00 o
   2   6   4     2641.58     2528.37     89.69 o
   3   6   4    19306.51    18790.81    525.72 o
   4   6   4     2795.64     2865.43    120.99 o
   5   6   4     1693.77     1633.80     73.62 o
   6   6   4     2556.67     2508.16    159.44 o
   7   6   4     6155.84     6308.06    301.49 o
   8   6   4      757.28      765.43    112.09 o
   9   6   4      300.10      160.09    140.89 o
 -10   7   4     2917.92     3142.95    213.41 o
  -9   7   4       47.35      -29.31     92.22 o
  -8   7   4     3467.76     3657.02    208.17 o
  -7   7   4        0.55       24.14     46.80 o
  -6   7   4     2804.09     2946.73    114.05 o
  -5   7   4      201.55      143.52     38.79 o
  -4   7   4    25003.30    25040.00    695.47 o
  -3   7   4     6394.46     6493.81    194.69 o
  -2   7   4     5605.74     5505.91    124.26 o
  -1   7   4     3834.92     4001.52    133.27 o
   0   7   4    64239.74    66967.02   1619.92 o
   1   7   4     1660.79     1561.87     58.85 o
   2   7   4      394.31      516.20     39.05 o
   3   7   4     4390.42     4312.06    166.02 o
   4   7   4    15658.26    15912.77    519.37 o
   5   7   4      227.76      190.62     42.30 o
   6   7   4     3897.45     3743.35    451.52 o
   7   7   4      151.77      176.77     81.58 o
   8   7   4     3261.38     3133.77    300.60 o
   9   7   4       35.87      -51.14    102.97 o
 -10   8   4      119.90      159.19    116.14 o
  -9   8   4       39.12      110.59     99.25 o
  -8   8   4     2029.21     1756.73    145.56 o
  -7   8   4     5507.04     5180.18    206.37 o
  -6   8   4     3525.90     3440.40    164.41 o
  -5   8   4      318.89      388.34     47.46 o
  -4   8   4     1405.50     1441.02     66.74 o
  -3   8   4    22930.16    22553.81    509.99 o
  -2   8   4    20627.47    21174.98    478.18 o
  -1   8   4     6684.31     6355.77    184.92 o
   0   8   4     1246.65     1311.54     49.06 o
   1   8   4     6989.51     7157.94    171.13 o
   2   8   4    29107.30    28944.33    709.34 o
   3   8   4    12775.70    12907.48    368.49 o
   4   8   4       53.86       28.27     39.35 o
   5   8   4      360.39      438.07    149.18 o
   6   8   4     3901.55     3648.36    199.21 o
   7   8   4     5230.88     5253.03    268.77 o
   8   8   4     1343.48     1292.78    288.78 o
   9   8   4        8.09       64.36    179.51 o
 -10   9   4       27.35       42.64    228.81 o
  -9   9   4     3357.03     3881.32    345.92 o
  -8   9   4       49.72       94.93     82.57 o
  -7   9   4        3.09      -57.60     58.86 o
  -6   9   4        9.67      -40.32     59.94 o
  -5   9   4    10801.71    10578.28    313.34 o
  -4   9   4       88.96      100.10     37.89 o
  -3   9   4     4247.08     4218.98    100.70 o
  -2   9   4     2369.07     2407.56     70.24 o
  -1   9   4    38053.83    38966.51    870.00 o
   0   9   4        4.03       25.06     22.50 o
   1   9   4    32091.50    32893.45    736.26 o
   2   9   4     2021.60     2088.92     92.60 o
   3   9   4     8785.40     8671.61    256.68 o
   4   9   4      162.18      113.12     50.15 o
   5   9   4    10138.15     9682.87    538.54 o
   6   9   4      287.67      202.12     95.38 o
   7   9   4       95.34      117.05    104.96 o
   8   9   4      326.12      284.91    102.60 o
   9   9   4     2399.58     2673.02    202.45 o
 -10  10   4      448.76      286.40    140.11 o
  -9  10   4       23.68       61.43    100.71 o
  -8  10   4     1413.48     1579.72    117.78 o
  -7  10   4      972.34     1097.44    114.84 o
  -6  10   4     1719.58     2019.67    151.68 o
  -5  10   4     1353.39     1170.26     86.83 o
  -4  10   4     3979.81     3691.94    125.18 o
  -3  10   4     7001.17     7185.60    175.81 o
  -2  10   4    16596.98    16279.51    455.12 o
  -1  10   4    14420.30    14674.57    337.56 o
   0  10   4       85.16       66.88     24.33 o
   1  10   4     4513.16     4346.63    113.29 o
   2  10   4    20672.80    20521.58    572.78 o
   3  10   4     2218.03     2177.84    116.38 o
   4  10   4     1848.44     1744.74    112.77 o
   5  10   4      940.63      980.00     88.89 o
   6  10   4     3370.97     2928.53    212.29 o
   7  10   4      786.89      629.42    107.24 o
   8  10   4      979.46      975.49    186.97 o
   9  10   4       25.22       98.86    122.35 o
  -9  11   4      123.08      -73.96     95.09 o
  -8  11   4     1642.19     1717.11    152.92 o
  -7  11   4       21.84        1.22     64.55 o
  -6  11   4     2216.53     2017.97    118.20 o
  -5  11   4      374.16      340.18     78.13 o
  -4  11   4    16287.16    16165.64    537.45 o
  -3  11   4      146.27      198.83     47.20 o
  -2  11   4     1281.24     1232.23     53.88 o
  -1  11   4     1604.09     1767.22     59.64 o
   0  11   4    34808.47    34514.84    845.14 o
   1  11   4     1328.78     1444.46     56.19 o
   2  11   4      584.94      630.74     50.12 o
   3  11   4       25.10       97.03     50.20 o
   4  11   4    11103.41    10715.75    374.51 o
   5  11   4      349.18      473.02     93.92 o
   6  11   4     1457.59     1435.88    130.24 o
   7  11   4      119.00      224.04     97.24 o
   8  11   4      818.98      804.75    125.86 o
  -9  12   4      167.60      181.82    115.07 o
  -8  12   4      477.96      458.89     91.84 o
  -7  12   4     2215.44     2504.99    144.05 o
  -6  12   4     1388.48     1433.96    127.20 o
  -5  12   4     1072.43     1053.65    189.45 o
  -4  12   4      347.64      511.54     68.58 o
  -3  12   4    15033.00    14248.94    476.65 o
  -2  12   4     8607.18     8451.80    203.99 o
  -1  12   4     8411.65     8218.01    199.83 o
   0  12   4        3.01       13.81     29.94 o
   1  12   4    11649.24    11543.86    334.10 o
   2  12   4     7052.64     7347.85    225.32 o
   3  12   4    11731.13    11508.31    397.55 o
   4  12   4      389.98      351.12     69.34 o
   5  12   4      221.90      216.22     94.74 o
   6  12   4      584.58      495.69    102.67 o
   7  12   4     2490.78     2637.16    188.83 o
   8  12   4      180.93      281.51    119.16 o
  -9  13   4     2367.16     2505.70    203.25 o
  -8  13   4      170.93      222.13     88.51 o
  -7  13   4       62.70       45.57     73.04 o
  -6  13   4      314.04      356.69     72.39 o
  -5  13   4     5375.42     5108.87    309.87 o
  -4  13   4     3967.36     3586.22    265.58 o
  -3  13   4     2536.42     2237.05    104.90 o
  -2  13   4       99.14      134.14     34.38 o
  -1  13   4    15156.80    15066.40    349.34 o
   0  13   4     4286.31     4359.94    145.64 o
   1  13   4    17885.32    16783.93   1186.56 o
   2  13   4       59.41      111.11     65.29 o
   3  13   4     2070.36     2103.57    115.10 o
   4  13   4     1592.79     1511.95    128.37 o
   5  13   4     4603.17     4740.03    204.61 o
   6  13   4      496.34      535.83     85.24 o
   7  13   4      170.23       37.59    109.91 o
   8  13   4       88.39      106.53    113.40 o
  -8  14   4     1947.34     2330.52    165.22 o
  -7  14   4      139.56      122.74     75.76 o
  -6  14   4     3016.28     2889.67    480.10 o
  -5  14   4       19.60      -62.96     58.64 o
  -4  14   4     1832.35     1562.28    178.58 o
  -3  14   4      168.12      119.57     46.27 o
  -2  14   4    18406.29    17861.64    513.48 o
  -1  14   4      222.52      177.85     36.80 o
   0  14   4        0.55       25.65     38.93 o
   1  14   4      200.13      178.44     72.43 o
   2  14   4    17946.84    16794.78    478.36 o
   3  14   4      930.07     1084.93     87.28 o
   4  14   4     1372.40     1265.54    120.92 o
   5  14   4       92.33      147.59     73.12 o
   6  14   4     2408.57     2664.62    161.25 o
   7  14   4      136.37      134.36    105.45 o
   8  14   4     1050.28     1195.79    159.07 o
  -8  15   4      689.53      840.70    114.54 o
  -7  15   4        6.04      -64.42     77.15 o
  -6  15   4      719.75      767.15     94.63 o
  -5  15   4     1720.70     1592.94    113.26 o
  -4  15   4     4020.27     3860.00    148.40 o
  -3  15   4     1440.32     1370.20    100.03 o
  -2  15   4      725.77      831.98     92.93 o
  -1  15   4     4267.96     4323.81    154.23 o
   0  15   4    10366.93     9930.96    266.62 o
   1  15   4     4486.42     4269.85    149.14 o
   2  15   4      915.25      912.94     81.33 o
   3  15   4     1432.55     1236.37     96.78 o
   4  15   4     2438.23     2562.78    138.62 o
   5  15   4     1450.34     1644.93    244.86 o
   6  15   4      357.98      457.85     89.41 o
   7  15   4       14.85      -64.82    108.28 o
  -8  16   4        2.77      118.50    101.86 o
  -7  16   4     2502.64     2845.05    166.54 o
  -6  16   4        1.61      -70.23     77.40 o
  -5  16   4      924.71      905.45     84.06 o
  -4  16   4      254.64      352.47     63.76 o
  -3  16   4     5336.03     5468.35    300.88 o
  -2  16   4       33.74       97.62     61.95 o
  -1  16   4     3180.11     3337.78    183.47 o
   0  16   4       16.09       20.06     50.52 o
   1  16   4     3654.43     3574.67    131.51 o
   2  16   4       20.41       -0.90     59.11 o
   3  16   4     3683.95     3925.03    175.29 o
   4  16   4      625.28      417.55     81.80 o
   5  16   4      819.85      918.56    103.21 o
   6  16   4        0.76       13.98     87.40 o
   7  16   4     2607.40     2595.83    237.75 o
  -7  17   4       97.20      152.38     94.04 o
  -6  17   4      329.48      274.30     86.71 o
  -5  17   4     1254.01     1414.10     99.91 o
  -4  17   4     3042.68     2929.75    131.08 o
  -3  17   4      124.48       81.70     71.67 o
  -2  17   4      127.86      126.60     70.21 o
  -1  17   4     2951.34     3171.61    154.38 o
   0  17   4     3616.43     3577.03    270.04 o
   1  17   4     3190.84     3248.06    261.43 o
   2  17   4      142.02      218.05     69.54 o
   3  17   4       46.51       65.11     67.57 o
   4  17   4     2082.48     2242.14    137.68 o
   5  17   4     1576.84     1393.23    120.46 o
   6  17   4      469.62      470.43    205.65 o
  -7  18   4        7.30       97.68    102.91 o
  -6  18   4     2063.09     1708.29    178.26 o
  -5  18   4      142.29      142.14     84.31 o
  -4  18   4     1163.87     1145.57    114.17 o
  -3  18   4       16.62       69.07     79.63 o
  -2  18   4     7222.43     7422.95    337.14 o
  -1  18   4       34.26       41.28     70.78 o
   0  18   4        7.54       24.38     60.07 o
   1  18   4      358.34      299.70     77.36 o
   2  18   4     6395.20     6307.89    307.30 o
   3  18   4       17.07       31.36     99.95 o
   4  18   4     1424.44     1421.94    115.96 o
   5  18   4      145.33      216.19     94.33 o
   6  18   4     1643.35     1691.61    172.75 o
  -6  19   4      429.91      526.43    116.09 o
  -5  19   4     2452.99     1913.71    356.91 o
  -4  19   4      993.30      935.36    114.41 o
  -3  19   4      812.92      958.72    108.29 o
  -2  19   4      173.86      155.83     83.52 o
  -1  19   4     2010.39     1881.12    157.22 o
   0  19   4     1847.68     1984.87    165.45 o
   1  19   4     2019.26     1983.81    128.24 o
   2  19   4      787.71      731.70    109.25 o
   3  19   4     1314.73     1308.61    118.03 o
   4  19   4      940.85      835.07    108.19 o
   5  19   4     2577.96     2845.00    172.85 o
  -5  20   4      172.12      280.86    139.39 o
  -4  20   4       99.26      142.95    101.11 o
  -3  20   4     2474.31     2562.84    166.73 o
  -2  20   4      549.90      795.08    110.64 o
  -1  20   4     1007.85      990.34    109.78 o
   0  20   4       11.22      -51.66     99.70 o
   1  20   4      910.27      923.90    122.75 o
   2  20   4     1037.48     1014.01    109.75 o
   3  20   4     2604.22     2558.56    191.94 o
   4  20   4       19.20      -74.41    123.53 o
  -4  21   4     2583.57     2937.12    335.83 o
  -3  21   4        6.77       45.58    100.87 o
  -2  21   4       40.84       47.05     94.82 o
  -1  21   4      195.58      129.11    113.73 o
   0  21   4     1640.28     1535.59    171.67 o
   1  21   4      160.27      205.60    151.56 o
   2  21   4       18.70       94.47     93.25 o
   3  21   4       43.76       81.26     95.81 o
   4  21   4     2094.05     2025.89    395.92 o
  -3  22   4      593.86      605.89    126.01 o
  -2  22   4     1005.77     1349.23    223.78 o
  -1  22   4      230.75      179.95    124.03 o
   0  22   4        0.06        1.37    117.38 o
   1  22   4      145.36        4.69    165.63 o
   2  22   4     1219.37     1584.00    371.24 o
  -1  23   4      506.22      610.75    175.14 o
   0  23   4       27.55       66.05    202.33 o
 -11   0   5     1338.12     1526.61    219.30 o
  -9   0   5     2116.88     2236.82    220.07 o
  -7   0   5    19691.21    19653.21    777.29 o
  -5   0   5      830.75      352.12    301.57 o
  -3   0   5    64064.08    64074.51   2439.04 o
  -1   0   5     4833.32     5199.75    214.69 o
   1   0   5     9667.55     9654.04    562.77 o
   3   0   5     1534.63     1310.01    130.47 o
   5   0   5     7230.12     6852.19    296.23 o
   7   0   5    14214.94    14202.39    583.13 o
   9   0   5      113.04       66.33    136.39 o
 -11   1   5      260.92      231.96    121.67 o
 -10   1   5     1681.32     1859.73    193.98 o
  -9   1   5     2050.09     1709.90    134.92 o
  -8   1   5      531.93      409.81     86.52 o
  -7   1   5      855.37      953.17     61.76 o
  -6   1   5    15881.29    15092.20    452.48 o
  -5   1   5    24449.56    24398.67    669.14 o
  -4   1   5     8078.38     8100.10    232.89 o
  -3   1   5       10.06       42.89     22.75 o
  -2   1   5    20968.39    22964.38    561.15 o
  -1   1   5    17712.25    18511.04    586.83 o
   0   1   5    19181.13    19789.23    555.32 o
   1   1   5     2449.43     2226.79    117.20 o
   2   1   5     2490.35     2383.61    126.30 o
   3   1   5     6580.59     6659.03    287.91 o
   4   1   5    15579.34    14265.62    402.14 o
   5   1   5     7279.05     6915.67    210.95 o
   6   1   5      401.40      425.64     51.05 o
   7   1   5     1185.83     1241.45     87.86 o
   8   1   5     5131.09     4981.67    177.74 o
   9   1   5     3575.56     3800.97    180.54 o
 -11   2   5       88.01       45.81    115.57 o
 -10   2   5      121.40       21.21     88.24 o
  -9   2   5       92.70       60.15     73.05 o
  -8   2   5     9582.17     9541.00    333.92 o
  -7   2   5     1057.72     1057.38     75.13 o
  -6   2   5     6494.43     6256.03    192.82 o
  -5   2   5       22.57      129.11     31.91 o
  -4   2   5    65661.37    67453.66   1633.22 o
  -3   2   5      661.95      688.14     33.03 o
  -2   2   5    55181.85    56993.63   1546.95 o
  -1   2   5      144.22      107.68     28.82 o
   0   2   5     4079.58     3895.50    121.13 o
   1   2   5      143.50      203.28     46.07 o
   2   2   5    30130.92    29593.82   1159.19 o
   3   2   5       78.59       30.80     31.78 o
   4   2   5        3.05      -14.05     34.54 o
   5   2   5      100.21      121.39     37.99 o
   6   2   5    25398.39    24281.05    675.65 o
   7   2   5      630.37      377.73    113.92 o
   8   2   5     3785.53     3791.38    172.03 o
   9   2   5       29.83       91.57     82.38 o
 -11   3   5      538.89      428.88    131.69 o
 -10   3   5      898.26      708.24    202.14 o
  -9   3   5     4964.49     5103.62    209.57 o
  -8   3   5       18.05       61.16     53.37 o
  -7   3   5     2224.88     2258.52     93.49 o
  -6   3   5     5877.88     5863.37    180.67 o
  -5   3   5    47686.38    46812.68   1139.31 o
  -4   3   5    15789.39    15987.52    397.63 o
  -3   3   5      121.79      167.63     22.27 o
  -2   3   5      655.27      808.77     48.07 o
  -1   3   5    31305.14    32388.53    887.72 o
   0   3   5    17173.45    18589.42    590.47 o
   1   3   5     4968.89     5112.35    223.42 o
   2   3   5     1033.80     1038.72     79.18 o
   3   3   5     8341.38     8101.41    285.61 o
   4   3   5     8347.99     8079.66    277.35 o
   5   3   5    14817.29    13927.06    461.02 o
   6   3   5      190.83      225.43     44.64 o
   7   3   5     1035.37     1049.46     72.63 o
   8   3   5     1731.94     1869.04    119.58 o
   9   3   5     5731.57     5769.39    585.78 o
 -10   4   5      175.73      186.06     86.50 o
  -9   4   5     1531.50     1734.37    112.80 o
  -8   4   5     1770.32     1529.14    130.24 o
  -7   4   5    13433.55    12992.45    436.52 o
  -6   4   5     1909.68     1926.64     78.86 o
  -5   4   5      325.99      355.71     33.27 o
  -4   4   5     5687.18     5619.94    150.28 o
  -3   4   5    38268.07    39935.61   1092.06 o
  -2   4   5     1646.57     1821.76     58.20 o
  -1   4   5     4739.20     4790.68    162.66 o
   0   4   5     4371.09     4379.41    189.29 o
   1   4   5    31836.14    30683.12   1198.22 o
   2   4   5    12002.99    11912.23    390.15 o
   3   4   5     9452.03     8938.15    301.12 o
   4   4   5     2591.16     2723.80    117.59 o
   5   4   5     9058.89     9059.00    267.89 o
   6   4   5     2472.27     2594.04    104.55 o
   7   4   5     7520.29     7465.31    273.95 o
   8   4   5      414.32      441.35     79.84 o
   9   4   5       43.76       -9.92    205.80 o
 -10   5   5     3989.88     4105.82    241.76 o
  -9   5   5       19.73      -59.66     66.93 o
  -8   5   5      741.89      823.20    131.95 o
  -7   5   5      367.98      397.29     60.19 o
  -6   5   5    14438.67    14393.22    411.28 o
  -5   5   5     1919.77     2079.03     70.95 o
  -4   5   5    15555.29    16305.54    405.64 o
  -3   5   5     1089.19     1053.13     43.17 o
  -2   5   5    11533.87    11230.93    284.19 o
  -1   5   5     2158.96     2313.05     79.14 o
   0   5   5    36382.34    37806.89   1187.95 o
   1   5   5     5267.43     5373.61    144.64 o
   2   5   5     3107.95     2929.84    119.34 o
   3   5   5     2853.01     2793.74    115.09 o
   4   5   5    20134.53    19955.95    646.68 o
   5   5   5       33.80       15.79     37.53 o
   6   5   5     1331.67     1302.29    121.58 o
   7   5   5     1094.29     1167.89    117.30 o
   8   5   5     5134.15     5354.30    274.39 o
   9   5   5      210.23      178.46    104.47 o
 -10   6   5       10.57       18.95    106.11 o
  -9   6   5      342.17      417.71     80.77 o
  -8   6   5     4842.44     4752.77    260.09 o
  -7   6   5     5197.13     5343.05    204.64 o
  -6   6   5     1944.59     1935.89     86.51 o
  -5   6   5      309.54      320.82     43.88 o
  -4   6   5    12738.83    12932.43    369.48 o
  -3   6   5     5963.63     5881.06    158.94 o
  -2   6   5    23458.66    24100.49    668.28 o
  -1   6   5      761.76      723.12     60.86 o
   0   6   5     1833.65     1646.38    113.72 o
   1   6   5    11784.91    11896.18    275.75 o
   2   6   5    22084.25    21293.85    593.36 o
   3   6   5     5930.53     5251.51    266.80 o
   4   6   5     1145.84     1161.47     90.46 o
   5   6   5       70.97       17.66     47.94 o
   6   6   5    12023.61    12095.38    455.60 o
   7   6   5     1134.23     1291.50    264.23 o
   8   6   5     1053.18     1360.13    169.23 o
   9   6   5      247.49      277.06    113.06 o
 -10   7   5        9.13     -152.35    101.57 o
  -9   7   5     3679.07     3783.34    223.28 o
  -8   7   5      258.15      236.99     78.52 o
  -7   7   5     1255.44     1123.06     73.13 o
  -6   7   5     1220.67     1334.72     73.55 o
  -5   7   5    20312.51    20304.28    571.49 o
  -4   7   5     2588.60     2545.88    106.56 o
  -3   7   5      339.60      378.97     32.05 o
  -2   7   5      749.22      677.03     63.50 o
  -1   7   5    33984.49    36208.16    986.23 o
   0   7   5     1571.50     1780.84     91.45 o
   1   7   5     7423.10     7193.74    173.84 o
   2   7   5      103.97      169.22     39.84 o
   3   7   5    20499.13    20427.39    573.01 o
   4   7   5     2070.29     1985.41     98.26 o
   5   7   5    15194.65    14846.44    565.32 o
   6   7   5      160.46      186.01     89.34 o
   7   7   5      759.99      902.39    111.53 o
   8   7   5        2.85       32.21    158.43 o
   9   7   5     2571.49     2811.29    291.73 o
 -10   8   5        0.19      -32.90    106.09 o
  -9   8   5     1301.86     1413.65    145.49 o
  -8   8   5     3074.03     2974.92    188.00 o
  -7   8   5     2731.90     2843.14    117.39 o
  -6   8   5      776.49      791.82     62.18 o
  -5   8   5        6.70      -25.23     36.70 o
  -4   8   5     8982.32     9020.16    266.69 o
  -3   8   5    16808.04    16848.72    357.52 o
  -2   8   5     2967.61     2990.80     82.68 o
  -1   8   5     9531.96     9331.62    340.86 o
   0   8   5    11911.69    12395.39    313.04 o
   1   8   5    27114.81    27425.36    617.24 o
   2   8   5    10686.09    10446.99    301.96 o
   3   8   5     6670.36     6696.15    314.08 o
   4   8   5      399.38      392.86     56.57 o
   5   8   5     7576.17     7329.77    373.68 o
   6   8   5     4849.95     4935.27    245.86 o
   7   8   5     3192.22     2827.67    267.95 o
   8   8   5      340.95      303.75    101.82 o
   9   8   5        7.51       31.87    109.31 o
 -10   9   5     4280.68     4745.09    568.04 o
  -9   9   5      167.46      187.32     99.46 o
  -8   9   5      519.25      537.70     81.26 o
  -7   9   5        3.75      -57.06     82.38 o
  -6   9   5     6805.36     6759.87    215.00 o
  -5   9   5       69.58       72.10     41.96 o
  -4   9   5     8531.33     8451.80    253.59 o
  -3   9   5     3343.93     3407.42     86.17 o
  -2   9   5     8701.95     8297.00    198.18 o
  -1   9   5     2050.55     2006.51    157.15 o
   0   9   5    35833.07    35741.30    873.72 o
   1   9   5       51.15      133.50     28.94 o
   2   9   5     3771.25     3953.62    117.51 o
   3   9   5      559.18      632.88     56.44 o
   4   9   5    23635.89    22809.48    747.17 o
   5   9   5      860.71      876.25     97.39 o
   6   9   5      376.23      262.03    136.84 o
   7   9   5      156.75      208.72     90.30 o
   8   9   5     2755.11     3107.28    432.62 o
   9   9   5       30.71      -79.84    188.06 o
 -10  10   5       18.57      -26.06    117.40 o
  -9  10   5     1451.18     1638.77    156.49 o
  -8  10   5     1787.38     1535.26    113.75 o
  -7  10   5     3334.74     3018.30    148.70 o
  -6  10   5     1718.97     1758.39    170.37 o
  -5  10   5      223.19      193.97     48.85 o
  -4  10   5     1358.51     1457.95     75.07 o
  -3  10   5    16388.63    16612.43    381.24 o
  -2  10   5     9069.27     9297.91    243.42 o
  -1  10   5     1678.21     1929.95     66.73 o
   0  10   5       86.83      104.44     28.17 o
   1  10   5    25181.13    24909.11    564.08 o
   2  10   5    12517.03    12090.36    308.96 o
   3  10   5     7887.61     7354.48    633.30 o
   4  10   5        0.91      -19.39     52.32 o
   5  10   5     1381.51     1250.89    136.71 o
   6  10   5     1313.48     1164.23    139.15 o
   7  10   5     2363.16     2208.35    169.04 o
   8  10   5       14.79       66.15    105.87 o
  -9  11   5     2127.59     2369.53    187.19 o
  -8  11   5       28.11       67.52     72.11 o
  -7  11   5      640.03      842.49     95.41 o
  -6  11   5      218.09      232.52     91.01 o
  -5  11   5     7949.61     7731.65    283.34 o
  -4  11   5        7.46       78.94     33.61 o
  -3  11   5      503.56      619.41     47.75 o
  -2  11   5     1702.48     1776.16     76.57 o
  -1  11   5    25745.33    25888.18    586.49 o
   0  11   5     2295.13     2368.82     88.59 o
   1  11   5     7167.14     6888.91    171.43 o
   2  11   5        8.77       30.00     39.66 o
   3  11   5    10451.22     9780.85    342.71 o
   4  11   5       35.72       12.60     56.92 o
   5  11   5     4849.56     4961.89    250.17 o
   6  11   5      115.61       91.51     80.25 o
   7  11   5     1288.82     1143.20    131.79 o
   8  11   5      503.75      728.04    132.79 o
  -9  12   5      100.19      237.27    112.57 o
  -8  12   5     4143.69     3664.40    181.33 o
  -7  12   5      669.24      821.68     92.43 o
  -6  12   5     2343.71     2249.99    127.68 o
  -5  12   5       34.73       82.60     57.58 o
  -4  12   5     3211.96     3157.01    121.94 o
  -3  12   5     3051.59     3270.36    140.03 o
  -2  12   5     6930.65     6726.75    183.19 o
  -1  12   5      267.35      335.64     35.41 o
   0  12   5     4003.61     4349.04    144.50 o
   1  12   5     4077.74     3706.25    130.08 o
   2  12   5    16131.47    15672.07    519.46 o
   3  12   5     1749.36     1568.85    100.80 o
   4  12   5      178.89      144.61     60.60 o
   5  12   5      601.09      652.54     83.90 o
   6  12   5     3145.46     3031.64    193.40 o
   7  12   5      352.28      328.68    159.46 o
   8  12   5       45.26      138.93    104.34 o
  -9  13   5      156.16      206.06     99.12 o
  -8  13   5      258.11      239.69    103.18 o
  -7  13   5      599.85      732.11    125.26 o
  -6  13   5     2202.09     2163.24    129.22 o
  -5  13   5     1164.15     1225.58    134.50 o
  -4  13   5     2973.19     2987.89    271.18 o
  -3  13   5       12.74        2.45     40.21 o
  -2  13   5     6143.09     5880.56    152.63 o
  -1  13   5     3018.60     2926.89    101.62 o
   0  13   5    20897.06    19599.94    549.36 o
   1  13   5      584.69      611.08     71.59 o
   2  13   5      302.03      373.09     53.17 o
   3  13   5     1096.30      949.25     85.72 o
   4  13   5     7482.22     7476.53    280.51 o
   5  13   5      528.79      616.67    106.58 o
   6  13   5      198.10      231.36    101.34 o
   7  13   5      257.58      316.87    121.54 o
   8  13   5     1090.20     1396.44    163.75 o
  -8  14   5       52.40       56.87     83.99 o
  -7  14   5     2157.70     2384.83    208.26 o
  -6  14   5      242.03      178.69     76.73 o
  -5  14   5      191.53      223.94     58.90 o
  -4  14   5      217.93      199.27     81.88 o
  -3  14   5     9595.04     9092.83    514.83 o
  -2  14   5      674.37      730.75     62.18 o
  -1  14   5     1473.77     1517.69     62.64 o
   0  14   5      714.86      739.17     59.51 o
   1  14   5    17646.81    17003.83    762.11 o
   2  14   5     1383.69     1321.89    102.42 o
   3  14   5     4793.51     4645.51    327.44 o
   4  14   5      201.07      233.45     72.40 o
   5  14   5     2753.55     2742.03    204.39 o
   6  14   5      134.44      110.23     98.26 o
   7  14   5     2147.11     2666.46    200.56 o
  -8  15   5       60.00      121.49     91.05 o
  -7  15   5       23.12       58.18     84.41 o
  -6  15   5      863.95      962.73    158.75 o
  -5  15   5     2512.09     2480.14    223.42 o
  -4  15   5      414.45      373.59     60.87 o
  -3  15   5      122.92       36.39     45.45 o
  -2  15   5      911.64     1044.33     72.27 o
  -1  15   5    10650.48     9769.69    295.41 o
   0  15   5     4940.84     4591.72    142.21 o
   1  15   5     2472.92     2436.65    120.48 o
   2  15   5      988.21      961.72     84.86 o
   3  15   5     2922.57     2618.20    135.65 o
   4  15   5     2993.09     3216.56    160.37 o
   5  15   5     2444.02     2158.10    137.95 o
   6  15   5        2.56       17.45     80.12 o
   7  15   5      329.40      468.15    130.57 o
  -8  16   5     2515.04     2447.45    229.77 o
  -7  16   5      223.23      216.31     92.36 o
  -6  16   5      985.78     1109.00    150.08 o
  -5  16   5       34.19      -53.11     66.35 o
  -4  16   5     2287.14     2191.94    151.09 o
  -3  16   5       81.49        7.11     54.77 o
  -2  16   5     4922.82     4830.97    203.96 o
  -1  16   5      331.81      289.11     67.59 o
   0  16   5     2403.44     2306.82     93.03 o
   1  16   5        7.14        1.64     61.52 o
   2  16   5     9003.88     8374.72    305.76 o
   3  16   5      165.06      120.03     69.64 o
   4  16   5        2.72       -3.54     70.88 o
   5  16   5      191.65       88.56     81.98 o
   6  16   5     3240.60     3543.50    191.61 o
   7  16   5       19.45      -51.42    236.52 o
  -7  17   5      454.79      371.56    105.25 o
  -6  17   5      939.55      857.23    123.57 o
  -5  17   5     1956.89     1956.08    129.93 o
  -4  17   5     1121.38     1374.77     96.44 o
  -3  17   5       41.11      -54.85     68.69 o
  -2  17   5     1771.26     1694.40    207.92 o
  -1  17   5     2955.46     2847.29    177.70 o
   0  17   5     3011.23     2628.36    176.47 o
   1  17   5      757.40      793.72    103.97 o
   2  17   5        7.51      -18.32     63.05 o
   3  17   5     3155.63     3035.53    207.71 o
   4  17   5     1520.81     1519.95    118.75 o
   5  17   5     1416.36     1217.52    119.81 o
   6  17   5      259.24      277.73    103.21 o
  -7  18   5     1987.15     2107.01    159.55 o
  -6  18   5      127.48      113.88     91.06 o
  -5  18   5      235.50      217.40     92.11 o
  -4  18   5      207.21      219.23     90.79 o
  -3  18   5     5582.87     5194.07    375.42 o
  -2  18   5      235.10      116.40     91.58 o
  -1  18   5      450.47      439.23     81.26 o
   0  18   5       32.91       -8.12     61.05 o
   1  18   5     4584.47     4360.68    260.75 o
   2  18   5       49.92       16.86     96.38 o
   3  18   5     1514.61     1555.01    117.37 o
   4  18   5      236.87       73.20    113.61 o
   5  18   5      998.14     1176.35    122.26 o
  -6  19   5     2464.07     2200.55    163.12 o
  -5  19   5      995.39     1234.52    160.45 o
  -4  19   5     1716.34     1783.25    172.90 o
  -3  19   5       14.55      -67.61     80.95 o
  -2  19   5      667.61      805.03    120.15 o
  -1  19   5     1582.26     1511.84    120.09 o
   0  19   5     3155.23     3149.38    205.09 o
   1  19   5      102.79       85.76     76.26 o
   2  19   5      172.13      463.14    111.60 o
   3  19   5      217.99      226.04     91.67 o
   4  19   5     2052.64     2216.55    148.64 o
   5  19   5      553.70      725.66    117.99 o
  -5  20   5      114.44       -2.62    135.57 o
  -4  20   5     1519.46     1858.44    473.88 o
  -3  20   5      242.45      358.43    102.88 o
  -2  20   5     1816.83     1945.44    216.45 o
  -1  20   5       70.49      121.17     90.31 o
   0  20   5      419.38      466.08    118.88 o
   1  20   5      308.96      228.77    110.18 o
   2  20   5     1890.27     2032.95    139.68 o
   3  20   5        5.59     -154.83    106.81 o
   4  20   5       87.82       55.54    117.26 o
  -4  21   5      215.32      488.25    173.28 o
  -3  21   5        5.85       32.40    104.79 o
  -2  21   5      196.36      258.90    110.92 o
  -1  21   5     1505.04     1681.50    175.05 o
   0  21   5      221.98       12.77    106.94 o
   1  21   5      170.84      118.38    123.85 o
   2  21   5       34.23        7.37     96.07 o
   3  21   5      721.04      720.80    117.57 o
  -3  22   5     2330.70     2174.74    280.74 o
  -2  22   5      265.26      381.74    117.53 o
  -1  22   5       98.12      100.05    139.60 o
   0  22   5       36.51      -27.91    115.56 o
   1  22   5      716.15      762.02    151.94 o
   2  22   5      271.79      407.09    184.14 o
 -10   0   6       62.14        5.78    117.88 o
  -8   0   6     4758.04     4646.28    278.17 o
  -6   0   6      275.34      160.42    113.96 o
  -4   0   6    61093.31    61376.99   2341.60 o
  -2   0   6    34456.82    34610.35   1325.26 o
   0   0   6    33508.33    35160.91   1383.36 o
   2   0   6    26717.20    24925.40   1392.79 o
   4   0   6     2057.68     1652.42    146.16 o
   6   0   6    19052.46    17543.13    704.26 o
   8   0   6      527.25      711.70    108.93 o
 -11   1   6      848.91      951.85    142.28 o
 -10   1   6     1308.93     1377.94    137.67 o
  -9   1   6      926.23      813.52    247.73 o
  -8   1   6        2.75       -6.02     45.65 o
  -7   1   6     2946.42     2889.48    124.34 o
  -6   1   6     7873.73     7834.67    233.41 o
  -5   1   6    17064.12    16505.62    458.90 o
  -4   1   6     1120.30     1234.68     53.25 o
  -3   1   6     4104.03     3942.61    108.30 o
  -2   1   6    24138.39    24315.54    663.25 o
  -1   1   6    43523.55    43970.45   1377.48 o
   0   1   6    17469.35    17684.82    501.58 o
   1   1   6      546.94      653.00    152.39 o
   2   1   6      683.78      483.25     64.66 o
   3   1   6     8997.87     8702.70    370.72 o
   4   1   6     5621.31     4892.78    183.13 o
   5   1   6     4156.45     3792.12    231.38 o
   6   1   6      548.39      634.93     57.09 o
   7   1   6     1682.92     1770.54     91.10 o
   8   1   6     4553.94     4648.14    170.71 o
   9   1   6     3711.39     3722.64    184.64 o
 -11   2   6      403.82      448.18    130.62 o
 -10   2   6        1.23       64.06     89.37 o
  -9   2   6     2583.22     2817.56    295.24 o
  -8   2   6      321.24      260.62     73.52 o
  -7   2   6     5202.62     4991.03    162.39 o
  -6   2   6      118.13      216.18     38.87 o
  -5   2   6    15196.94    15128.40    423.72 o
  -4   2   6     4568.58     4358.62    121.18 o
  -3   2   6    54963.45    55018.41   1499.39 o
  -2   2   6      258.29      391.57     35.04 o
  -1   2   6      416.54      381.88     55.41 o
   0   2   6     4464.81     4744.72    146.76 o
   1   2   6    30447.79    30962.77   1214.23 o
   2   2   6      367.30      445.42     91.59 o
   3   2   6     2736.50     2475.36    226.88 o
   4   2   6      256.40      184.51     56.89 o
   5   2   6    12932.49    12173.95    649.10 o
   6   2   6     1530.59     1329.37    128.64 o
   7   2   6     5733.24     5101.18    175.11 o
   8   2   6      180.05      262.70     75.73 o
   9   2   6     1398.45     1759.56    134.27 o
 -11   3   6      545.96      487.18    130.19 o
 -10   3   6     2290.06     2644.68    315.97 o
  -9   3   6      117.70       86.23     67.06 o
  -8   3   6      134.44      147.22     56.75 o
  -7   3   6     1608.30     1699.08     80.17 o
  -6   3   6    16346.73    15469.27    435.92 o
  -5   3   6     3408.98     3546.75    105.48 o
  -4   3   6     2047.90     2005.15     66.47 o
  -3   3   6     2673.73     2579.47     78.90 o
  -2   3   6    39177.00    40124.07   1260.26 o
  -1   3   6    17210.49    16679.90    466.48 o
   0   3   6    19511.63    19938.85    554.70 o
   1   3   6     2280.66     2299.91    125.93 o
   2   3   6     3910.81     3586.45    177.25 o
   3   3   6     3610.26     3491.20    139.38 o
   4   3   6    15652.81    14426.80    475.32 o
   5   3   6       81.94       12.89     37.96 o
   6   3   6      130.62      143.26     44.05 o
   7   3   6     3784.28     3530.09    160.69 o
   8   3   6     6875.22     6926.80    469.39 o
   9   3   6      971.15     1553.45    229.71 o
 -10   4   6      374.16      459.97     91.19 o
  -9   4   6      771.85      765.93     87.52 o
  -8   4   6     6566.21     6626.37    385.04 o
  -7   4   6     4043.50     4062.21    166.63 o
  -6   4   6      835.23      898.51     55.41 o
  -5   4   6      745.55      770.51     46.53 o
  -4   4   6    22740.23    22236.61    548.75 o
  -3   4   6      997.78      983.91     49.40 o
  -2   4   6    21827.17    22759.70    628.26 o
  -1   4   6    10287.67    10980.58    313.97 o
   0   4   6    11346.90    10897.55    356.17 o
   1   4   6     4327.56     4318.06    202.55 o
   2   4   6     9326.90     8005.49    373.43 o
   3   4   6      102.92      135.28     40.30 o
   4   4   6     2357.38     2490.66    114.07 o
   5   4   6      134.18       93.92     35.27 o
   6   4   6    10976.07    10528.37    312.28 o
   7   4   6      663.48      765.78     81.11 o
   8   4   6       51.08       47.09    210.49 o
   9   4   6      199.71      271.85    115.55 o
 -10   5   6      445.07      596.56    125.77 o
  -9   5   6     1210.01     1329.51    104.15 o
  -8   5   6      388.47      404.89     68.84 o
  -7   5   6     5229.30     4686.22    296.33 o
  -6   5   6     1236.75     1347.88     75.24 o
  -5   5   6    20809.87    20396.31    507.42 o
  -4   5   6      961.93     1100.14     56.55 o
  -3   5   6     5403.97     5518.43    172.79 o
  -2   5   6     1727.97     1619.36     58.20 o
  -1   5   6    34688.51    34840.53    953.70 o
   0   5   6    10444.24    10836.87    668.95 o
   1   5   6        3.65      -27.76     45.96 o
   2   5   6      446.14      454.70     74.89 o
   3   5   6    14392.61    13560.44    447.74 o
   4   5   6     1276.77     1295.53    133.11 o
   5   5   6     3185.83     3206.22    140.65 o
   6   5   6      940.90      896.87     66.24 o
   7   5   6     4394.44     4585.12    193.95 o
   8   5   6      922.87     1143.25    225.98 o
   9   5   6     2701.41     3150.54    255.36 o
 -10   6   6      235.87      409.93    314.04 o
  -9   6   6     2297.85     2220.44    131.24 o
  -8   6   6     3215.24     2849.61    139.27 o
  -7   6   6     2518.37     2600.77    107.80 o
  -6   6   6     1327.21     1320.79     72.84 o
  -5   6   6     7130.32     6859.97    211.04 o
  -4   6   6     7073.85     7027.25    201.55 o
  -3   6   6    24713.94    24892.20    618.78 o
  -2   6   6     2391.39     2638.88     75.65 o
  -1   6   6      934.15     1130.71     51.71 o
   0   6   6    17562.96    17139.41    551.70 o
   1   6   6    17375.09    17456.81    435.26 o
   2   6   6     4951.47     4601.19    171.88 o
   3   6   6     3941.27     4027.46    156.59 o
   4   6   6       51.49       63.42     47.19 o
   5   6   6    15264.96    14241.75    511.85 o
   6   6   6     2176.60     2308.39    102.51 o
   7   6   6     2863.93     3188.62    193.56 o
   8   6   6      169.68      175.97     99.96 o
   9   6   6      942.31     1007.64    149.12 o
 -10   7   6     4051.49     4146.29    573.12 o
  -9   7   6       10.36       18.03     90.18 o
  -8   7   6      127.68       87.76     77.33 o
  -7   7   6       22.52       22.92     47.11 o
  -6   7   6    17152.00    16200.71    463.86 o
  -5   7   6      326.44      314.00     43.56 o
  -4   7   6     2082.49     2109.04     74.98 o
  -3   7   6        0.62       60.17     25.88 o
  -2   7   6    25110.55    25752.78    585.16 o
  -1   7   6     3288.91     3184.40    126.27 o
   0   7   6    23585.59    23344.38    640.45 o
   1   7   6     3926.70     3831.16    104.17 o
   2   7   6     8702.06     8622.70    256.19 o
   3   7   6     1609.02     1829.01     93.08 o
   4   7   6    25747.75    25911.88    833.83 o
   5   7   6      313.82      270.93     59.40 o
   6   7   6       33.99       23.38     71.68 o
   7   7   6      623.33      734.94    106.09 o
   8   7   6     4884.43     5232.42    546.77 o
   9   7   6       80.35       15.39    119.93 o
 -10   8   6      261.72      305.85    122.83 o
  -9   8   6     1999.97     2067.94    218.21 o
  -8   8   6     3332.29     3495.33    206.51 o
  -7   8   6     5013.81     4554.51    161.81 o
  -6   8   6       26.39       76.83     45.10 o
  -5   8   6     1622.34     1620.23     78.89 o
  -4   8   6     9238.60     9259.89    246.06 o
  -3   8   6     4866.73     4913.82    130.11 o
  -2   8   6     3420.32     3289.19    112.26 o
  -1   8   6     2134.19     2131.62     70.38 o
   0   8   6     7090.62     7564.32    198.95 o
   1   8   6    24226.36    24736.69    560.64 o
   2   8   6    16881.50    16397.68    464.58 o
   3   8   6     3554.53     3302.42    325.05 o
   4   8   6      498.51      708.87     91.79 o
   5   8   6     3108.50     2836.52    327.34 o
   6   8   6     5395.96     5212.47    323.81 o
   7   8   6     1048.63     1208.69    129.02 o
   8   8   6       31.66       34.60    100.71 o
   9   8   6      415.42      330.86    129.88 o
 -10   9   6       62.77       19.36    224.57 o
  -9   9   6      935.71      601.91    116.28 o
  -8   9   6        4.90       -2.92     68.20 o
  -7   9   6     3669.39     3137.53    256.05 o
  -6   9   6      402.22      391.81     54.58 o
  -5   9   6     6044.37     5755.42    193.98 o
  -4   9   6       11.68       45.75     32.88 o
  -3   9   6     1378.41     1313.87     52.38 o
  -2   9   6     1021.46     1030.24     55.69 o
  -1   9   6    24712.43    26236.25    646.44 o
   0   9   6        1.52       47.69     31.94 o
   1   9   6       25.43       52.09     29.62 o
   2   9   6     2800.97     2613.58    100.81 o
   3   9   6    28888.74    28103.79    909.43 o
   4   9   6      525.21      483.72    128.48 o
   5   9   6     4831.76     4868.48    439.43 o
   6   9   6      451.28      295.78     87.58 o
   7   9   6     3037.73     2980.15    223.93 o
   8   9   6        2.49        1.34     92.67 o
 -10  10   6      735.63      849.65    148.89 o
  -9  10   6     1461.09     1854.51    166.81 o
  -8  10   6     4653.15     4105.35    188.94 o
  -7  10   6      746.73      909.25    157.33 o
  -6  10   6       28.27       70.63     59.62 o
  -5  10   6      644.91      629.94     66.72 o
  -4  10   6     7048.99     7109.11    179.27 o
  -3  10   6     4142.82     4084.14    110.97 o
  -2  10   6     2465.20     2462.01    155.11 o
  -1  10   6       44.63       -3.93     29.90 o
   0  10   6    15324.79    15693.10    395.78 o
   1  10   6    11798.48    11794.13    278.39 o
   2  10   6    11752.72    11455.62    297.17 o
   3  10   6     2559.63     2351.06    168.44 o
   4  10   6     1807.91     1754.24    133.47 o
   5  10   6     3803.67     3652.54    204.62 o
   6  10   6     5462.81     5376.81    273.53 o
   7  10   6      601.47      614.98    108.90 o
   8  10   6       37.94      163.11    107.97 o
  -9  11   6       12.70       46.46    100.10 o
  -8  11   6       91.88      137.63     77.35 o
  -7  11   6      427.60      540.59     85.34 o
  -6  11   6     7780.78     7537.79    281.92 o
  -5  11   6      101.97       86.11     57.65 o
  -4  11   6      857.71      952.98     52.17 o
  -3  11   6      160.95      168.51     42.03 o
  -2  11   6     5758.06     5986.52    167.35 o
  -1  11   6      701.94      652.71     75.60 o
   0  11   6     9761.89     9966.50    259.74 o
   1  11   6     1219.15     1412.44     59.30 o
   2  11   6     5658.69     5356.64    174.53 o
   3  11   6     1589.95     1613.10    101.66 o
   4  11   6    14412.75    13753.87    485.29 o
   5  11   6       16.43       41.84     75.39 o
   6  11   6      321.91      321.63     94.42 o
   7  11   6       58.30       21.64    129.06 o
   8  11   6     2042.87     2261.05    225.53 o
  -9  12   6     3921.98     3977.69    203.35 o
  -8  12   6     1141.23      923.92    107.01 o
  -7  12   6     2996.73     2692.67    147.77 o
  -6  12   6      522.39      511.29    110.73 o
  -5  12   6     1031.28     1121.59     87.14 o
  -4  12   6      339.20      409.32    101.44 o
  -3  12   6     2978.51     3016.56    103.03 o
  -2  12   6      706.69      757.32     45.31 o
  -1  12   6      169.41       98.03     32.99 o
   0  12   6     1798.54     1880.01     72.40 o
   1  12   6    20458.47    20573.48    577.58 o
   2  12   6     5098.91     4897.98    189.36 o
   3  12   6      819.02      990.74    100.36 o
   4  12   6       23.62      -17.15     59.78 o
   5  12   6     8233.72     7837.42    448.88 o
   6  12   6     1054.64     1072.74    130.35 o
   7  12   6      915.90     1124.90    140.69 o
   8  12   6        2.02       48.70    193.14 o
  -9  13   6     1234.74     1301.45    178.17 o
  -8  13   6      147.87      140.51     87.91 o
  -7  13   6     1885.79     1864.78    129.59 o
  -6  13   6     1916.24     1773.87    240.65 o
  -5  13   6     5008.59     4608.80    191.80 o
  -4  13   6        2.75       39.18     49.22 o
  -3  13   6      139.88      191.98     48.16 o
  -2  13   6     1044.55     1036.69     57.05 o
  -1  13   6    12056.47    12284.63    291.40 o
   0  13   6     2905.08     2801.98    124.85 o
   1  13   6      319.14      340.58     51.75 o
   2  13   6      629.13      636.87     78.46 o
   3  13   6    12135.56    12102.77    419.53 o
   4  13   6     2181.31     2407.23    166.57 o
   5  13   6     2299.27     2289.56    167.65 o
   6  13   6      318.03      370.63    105.71 o
   7  13   6     1459.68     1520.55    159.20 o
  -8  14   6     3814.50     3591.54    235.72 o
  -7  14   6      627.88      841.36    114.81 o
  -6  14   6        2.12      113.04     71.65 o
  -5  14   6       38.92       56.33     91.69 o
  -4  14   6     5947.68     5918.33    200.88 o
  -3  14   6      677.58      615.29    115.94 o
  -2  14   6     3401.09     3248.13    118.23 o
  -1  14   6        9.00       49.51     40.07 o
   0  14   6     6798.50     6695.16    242.63 o
   1  14   6      540.83      545.17     58.12 o
   2  14   6     9000.24     9316.63    285.36 o
   3  14   6      121.87      218.39     68.64 o
   4  14   6     1908.65     1715.59    118.26 o
   5  14   6       83.07       38.89     71.22 o
   6  14   6     4612.89     4928.75    271.93 o
   7  14   6      302.47      202.16    118.68 o
  -8  15   6       47.67       23.96     94.81 o
  -7  15   6     1471.63     1367.07    123.24 o
  -6  15   6     3101.13     2980.45    226.49 o
  -5  15   6      873.52      851.14    113.72 o
  -4  15   6      347.88      311.69     64.04 o
  -3  15   6      183.88      166.36     51.48 o
  -2  15   6     3776.00     4189.69    153.68 o
  -1  15   6     4049.71     3855.27    126.79 o
   0  15   6     2508.37     2536.67    188.29 o
   1  15   6      175.57      237.66     54.27 o
   2  15   6     3717.97     3456.21    158.55 o
   3  15   6     3355.18     3536.89    166.46 o
   4  15   6     5160.37     5251.01    220.93 o
   5  15   6      108.45       84.43     82.94 o
   6  15   6       20.91        7.58    109.12 o
   7  15   6     1128.88     1242.00    161.77 o
  -8  16   6       59.08      196.76    107.83 o
  -7  16   6     1400.47     1635.06    136.92 o
  -6  16   6      588.37      613.98     92.88 o
  -5  16   6     2710.31     2635.05    147.90 o
  -4  16   6       34.82      -86.81     65.01 o
  -3  16   6     5488.75     5594.15    226.58 o
  -2  16   6      105.52      154.09     65.78 o
  -1  16   6        7.43       33.52     59.46 o
   0  16   6      217.88      379.62     53.17 o
   1  16   6     8302.61     7804.83    245.71 o
   2  16   6       25.92      -29.68     63.65 o
   3  16   6      883.32      806.60     90.23 o
   4  16   6       84.58       48.00     74.39 o
   5  16   6     3305.79     3472.64    279.99 o
   6  16   6        6.53       79.70    116.43 o
  -7  17   6      409.88      322.20    123.09 o
  -6  17   6     2363.37     2573.14    156.83 o
  -5  17   6     2628.57     2435.91    147.00 o
  -4  17   6        7.90       64.69     74.76 o
  -3  17   6      237.67      274.37     81.83 o
  -2  17   6     1916.10     1839.21    197.81 o
  -1  17   6     3590.47     3886.68    177.79 o
   0  17   6     1931.20     1875.70    101.03 o
   1  17   6       37.38       64.41     62.04 o
   2  17   6     1286.87     1391.51    197.39 o
   3  17   6     1899.69     1774.69    122.85 o
   4  17   6     2161.47     2614.57    151.39 o
   5  17   6      749.47      653.34    225.68 o
   6  17   6      378.71      432.23    139.63 o
  -6  18   6       24.92       85.52     93.76 o
  -5  18   6      593.56      391.48     98.75 o
  -4  18   6     4692.15     3819.62    238.13 o
  -3  18   6       24.52       -5.54     81.06 o
  -2  18   6     1443.65     1381.77    115.87 o
  -1  18   6      164.16      232.56     75.22 o
   0  18   6     3533.45     3599.39    214.65 o
   1  18   6       36.78       48.99     69.73 o
   2  18   6     3162.77     3272.50    203.30 o
   3  18   6        0.14       17.81     78.65 o
   4  18   6      389.84      263.89     91.15 o
   5  18   6      454.18      477.74    105.87 o
  -6  19   6      784.82      965.54    134.39 o
  -5  19   6     1513.31     1642.77    386.22 o
  -4  19   6      365.93      279.49    117.65 o
  -3  19   6      606.83      592.10    129.52 o
  -2  19   6     1140.19     1227.98    143.61 o
  -1  19   6     4362.03     4316.59    198.95 o
   0  19   6      282.01      458.06    172.83 o
   1  19   6       74.71      153.70     77.99 o
   2  19   6      425.10      433.57    114.38 o
   3  19   6     1990.01     2302.96    146.86 o
   4  19   6      522.55      637.73    105.01 o
  -5  20   6      617.57      487.55    152.05 o
  -4  20   6      131.00      158.26    129.66 o
  -3  20   6     3177.05     3093.30    219.35 o
  -2  20   6       78.96      -16.70     87.00 o
  -1  20   6      118.44       77.56     88.80 o
   0  20   6      266.73      116.38    105.84 o
   1  20   6     2594.08     2946.42    519.84 o
   2  20   6      224.97      213.51     93.53 o
   3  20   6       86.19       80.39    118.58 o
   4  20   6      147.79      103.76    105.10 o
  -4  21   6       80.40       83.41    162.10 o
  -3  21   6       21.08      -30.25    121.92 o
  -2  21   6     2037.04     2210.25    249.12 o
  -1  21   6      230.73      110.33    129.25 o
   0  21   6      817.84      831.86    158.11 o
   1  21   6        6.32       28.05    107.48 o
   2  21   6      659.61      686.03    111.99 o
   3  21   6       51.63     -112.02    128.64 o
  -3  22   6      423.02      519.19    156.70 o
  -2  22   6      572.03      671.15    136.05 o
  -1  22   6       26.43       31.44    133.04 o
   0  22   6      841.19     1200.78    168.65 o
   1  22   6      455.40      441.61    199.31 o
 -11   0   7       53.62      244.37    168.14 o
  -9   0   7     4125.75     4495.63    333.32 o
  -7   0   7      895.99      560.92    476.00 o
  -5   0   7    26929.88    26154.63   1016.23 o
  -3   0   7    33514.95    34159.00   1313.70 o
  -1   0   7    28331.50    27279.72   1509.90 o
   1   0   7    35906.44    34985.91   1939.76 o
   3   0   7       31.02       26.74     76.23 o
   5   0   7     4509.88     4212.88    307.67 o
   7   0   7      787.37      826.17    104.12 o
   9   0   7     3170.54     2711.80    279.59 o
 -11   1   7     1123.39     1126.06    181.44 o
 -10   1   7      481.14      509.33    108.29 o
  -9   1   7      134.98       98.06     73.71 o
  -8   1   7      690.47      604.38     61.42 o
  -7   1   7     4727.80     4416.45    197.36 o
  -6   1   7    10938.79    10260.67    414.81 o
  -5   1   7     3941.46     3663.88    143.34 o
  -4   1   7       69.44       94.40     24.52 o
  -3   1   7     5233.46     5203.45    140.33 o
  -2   1   7    46759.80    48639.52   1314.53 o
  -1   1   7    25268.21    25863.21    640.14 o
   0   1   7     2443.49     2651.18    113.74 o
   1   1   7      199.02       95.48     54.44 o
   2   1   7     9952.92     9004.99    385.85 o
   3   1   7     6849.69     6394.15    289.18 o
   4   1   7     3958.61     3798.35    171.93 o
   5   1   7        3.73      -34.01     37.83 o
   6   1   7     1337.29     1426.25     80.95 o
   7   1   7     2771.54     2576.18    114.01 o
   8   1   7     2930.09     2867.65    173.79 o
   9   1   7      804.51     1032.34    123.34 o
 -10   2   7      862.54      906.32    139.34 o
  -9   2   7      161.05      227.58     68.79 o
  -8   2   7     4527.93     4392.84    262.74 o
  -7   2   7       37.12      170.28     42.93 o
  -6   2   7     1154.86     1271.53     65.95 o
  -5   2   7     1063.73     1125.75     50.52 o
  -4   2   7    29649.86    29067.80    801.79 o
  -3   2   7     2707.52     2885.90     87.16 o
  -2   2   7     4149.22     4363.65    157.56 o
  -1   2   7     3173.95     3163.43    105.76 o
   0   2   7    40537.02    40949.75   1311.43 o
   1   2   7     2315.10     2399.09    245.07 o
   2   2   7     5161.73     4574.21    220.19 o
   3   2   7       31.87      185.17     64.31 o
   4   2   7     9873.27     9694.19    333.73 o
   5   2   7       99.61      100.64     42.76 o
   6   2   7     6264.99     6232.58    202.49 o
   7   2   7       69.96       80.21     63.92 o
   8   2   7      272.72      341.09     83.22 o
   9   2   7       37.45       29.68     95.34 o
 -10   3   7     1150.34     1495.72    145.90 o
  -9   3   7      238.18      297.56     75.28 o
  -8   3   7      140.16      118.35     58.90 o
  -7   3   7     7629.32     7398.83    227.22 o
  -6   3   7      778.34      777.39     67.02 o
  -5   3   7     8753.17     8801.83    229.78 o
  -4   3   7     1434.62     1621.35     59.47 o
  -3   3   7    17291.93    17054.85    477.32 o
  -2   3   7    11301.32    11169.32    366.85 o
  -1   3   7    41195.87    43070.13   1180.27 o
   0   3   7     3702.47     3937.66    129.41 o
   1   3   7    10980.34    10573.79    441.37 o
   2   3   7     2058.19     1803.32    118.48 o
   3   3   7    20348.01    18670.38    752.26 o
   4   3   7     1887.24     1533.15     95.99 o
   5   3   7      330.79      259.77     59.49 o
   6   3   7     1044.13     1113.93     73.27 o
   7   3   7     3088.79     3115.36    136.28 o
   8   3   7     1843.48     1844.69    124.40 o
   9   3   7     1872.49     2136.97    400.03 o
 -10   4   7      251.34      353.89     94.48 o
  -9   4   7     4009.48     4319.58    189.53 o
  -8   4   7     1317.84     1189.00     90.41 o
  -7   4   7     2230.38     2117.28    113.47 o
  -6   4   7     1800.07     1678.32     67.93 o
  -5   4   7    12922.33    12302.15    312.40 o
  -4   4   7     2745.96     2715.49     85.40 o
  -3   4   7    15787.38    15730.20    442.78 o
  -2   4   7     1005.26     1203.87     66.71 o
  -1   4   7    18546.22    18835.63    527.63 o
   0   4   7     7698.94     7917.61    234.54 o
   1   4   7    29325.57    29616.49   1167.32 o
   2   4   7       67.25       99.18     58.40 o
   3   4   7       38.58       27.75     49.23 o
   4   4   7     2343.71     2083.83    106.05 o
   5   4   7    12371.22    12217.00    415.49 o
   6   4   7      659.56      536.07    139.29 o
   7   4   7      832.20      957.12     91.75 o
   8   4   7       40.51       61.80     90.15 o
   9   4   7     3197.10     3685.66    235.13 o
 -10   5   7     1542.70     1616.70    126.73 o
  -9   5   7       43.50       81.93     69.25 o
  -8   5   7      535.10      616.06     75.51 o
  -7   5   7      726.47      844.02     73.83 o
  -6   5   7     8668.52     8734.74    262.57 o
  -5   5   7      369.95      423.85     37.01 o
  -4   5   7      355.87      373.06     41.00 o
  -3   5   7     1364.96     1386.28    117.00 o
  -2   5   7    42232.83    41470.09   1018.98 o
  -1   5   7     2810.40     2844.95    114.68 o
   0   5   7      715.00      808.67     78.89 o
   1   5   7     1047.44     1092.89    204.26 o
   2   5   7    20131.65    19164.09    619.68 o
   3   5   7     1591.10     1564.24    119.16 o
   4   5   7     5984.23     5275.01    200.46 o
   5   5   7       85.01       50.32     64.07 o
   6   5   7     1693.67     1595.75     85.20 o
   7   5   7     1107.02     1050.52    120.07 o
   8   5   7     4834.45     4595.20    284.02 o
   9   5   7        9.70      156.65    123.79 o
 -10   6   7     1388.41     1508.23    157.87 o
  -9   6   7     1167.73     1215.64    106.17 o
  -8   6   7     3774.39     3500.94    158.84 o
  -7   6   7     1666.98     1464.66    128.88 o
  -6   6   7     3324.95     3250.88    121.53 o
  -5   6   7     4254.21     4030.71    254.56 o
  -4   6   7    14004.51    13915.17    356.83 o
  -3   6   7     4564.14     4590.50    130.36 o
  -2   6   7      730.41      701.73     69.70 o
  -1   6   7    15764.14    15819.60    444.94 o
   0   6   7    27886.51    28218.38   1095.91 o
   1   6   7     6942.61     7467.18    259.38 o
   2   6   7     9665.27     9094.37    312.61 o
   3   6   7     1663.91     1571.38     90.16 o
   4   6   7     4061.90     3818.88    205.34 o
   5   6   7     5183.14     5047.30    200.06 o
   6   6   7     4766.31     4322.28    183.47 o
   7   6   7      839.44      677.46    104.30 o
   8   6   7      552.84      745.78    130.15 o
   9   6   7      481.10      248.12    170.77 o
 -10   7   7      437.33      644.04    159.14 o
  -9   7   7       18.95        1.80     88.55 o
  -8   7   7      152.99      258.66     68.63 o
  -7   7   7    10600.07     9603.72    291.83 o
  -6   7   7      121.24      177.36     47.32 o
  -5   7   7     6373.34     6087.64    193.40 o
  -4   7   7      930.95     1088.05     62.64 o
  -3   7   7     6834.88     6793.72    168.24 o
  -2   7   7      987.65      964.88     42.99 o
  -1   7   7    15264.21    15531.09    438.32 o
   0   7   7     1366.16     1352.99     84.60 o
   1   7   7     4879.69     4392.06    128.47 o
   2   7   7       15.67       18.49     43.26 o
   3   7   7    23614.33    22469.74    899.02 o
   4   7   7     1430.40     1400.93    102.12 o
   5   7   7      146.00      242.04    139.47 o
   6   7   7       25.47      106.14     73.92 o
   7   7   7     5305.73     4985.07    260.97 o
   8   7   7       79.71      -81.46     93.19 o
 -10   8   7     1354.63     1408.42    163.35 o
  -9   8   7     3958.83     3440.89    285.18 o
  -8   8   7     3155.78     2514.55    136.77 o
  -7   8   7      961.85      764.87     65.35 o
  -6   8   7      317.67      274.32     53.28 o
  -5   8   7     3469.97     3278.79    155.28 o
  -4   8   7     8013.79     7583.74    205.85 o
  -3   8   7     5167.96     5124.38    153.90 o
  -2   8   7      470.66      539.76     40.52 o
  -1   8   7      865.94     1020.67     65.42 o
   0   8   7    12536.44    12184.22    346.65 o
   1   8   7    13919.15    14322.03    334.31 o
   2   8   7     2272.19     2419.85     97.91 o
   3   8   7      842.51      943.31     87.00 o
   4   8   7     5018.24     4908.06    484.87 o
   5   8   7     5586.05     5804.22    334.93 o
   6   8   7     2373.07     2362.58    163.25 o
   7   8   7      204.04      137.23     86.87 o
   8   8   7       11.62      -83.95     98.22 o
 -10   9   7     1910.58     1989.13    317.51 o
  -9   9   7      109.09      133.24     98.77 o
  -8   9   7     2530.85     2438.57    168.99 o
  -7   9   7      142.07       70.10     75.33 o
  -6   9   7    17237.23    16105.10    465.20 o
  -5   9   7      571.40      580.54     58.35 o
  -4   9   7       52.71       46.43     41.62 o
  -3   9   7        8.08       -4.14     24.93 o
  -2   9   7    16367.60    16369.22    416.57 o
  -1   9   7      237.44      263.28     39.80 o
   0   9   7     2497.65     2813.10     91.31 o
   1   9   7     1799.05     1896.51     73.95 o
   2   9   7    10900.66    10997.67    323.74 o
   3   9   7     1236.77     1257.97    137.42 o
   4   9   7    10934.02    10749.24    458.19 o
   5   9   7        0.66      -50.86     66.16 o
   6   9   7     2387.08     2491.50    185.68 o
   7   9   7       66.88      123.71     86.71 o
   8   9   7     3607.82     4042.19    247.59 o
  -9  10   7     3477.97     3510.85    224.04 o
  -8  10   7     2390.53     2419.96    247.98 o
  -7  10   7      866.49      859.28     90.90 o
  -6  10   7      409.53      490.51     59.81 o
  -5  10   7     7845.81     7425.54    481.85 o
  -4  10   7     2472.60     2509.54     91.37 o
  -3  10   7     6172.83     5945.46    168.31 o
  -2  10   7       60.90       48.79     31.46 o
  -1  10   7     2620.05     2626.67     88.33 o
   0  10   7     4669.15     4738.18    137.23 o
   1  10   7     9997.88    10167.78    245.68 o
   2  10   7     3509.08     3462.96    149.17 o
   3  10   7      196.71      340.21     86.94 o
   4  10   7     2019.03     2065.37    148.75 o
   5  10   7    10667.37    11117.62    682.32 o
   6  10   7     2789.56     3108.02    198.67 o
   7  10   7      626.51      809.75    124.87 o
   8  10   7      299.76      269.00    115.47 o
  -9  11   7       56.10       52.76    106.93 o
  -8  11   7      188.46      180.56     81.84 o
  -7  11   7     7795.57     7356.48    282.26 o
  -6  11   7     1284.04     1153.72     94.11 o
  -5  11   7     2010.22     1938.84    101.49 o
  -4  11   7       27.14      250.43    116.39 o
  -3  11   7     3734.98     4023.87    112.43 o
  -2  11   7     1635.39     1668.35     94.47 o
  -1  11   7     9836.44    10309.73    298.79 o
   0  11   7       47.66      103.63     47.31 o
   1  11   7      791.63      905.65     53.20 o
   2  11   7      992.80      965.61     79.64 o
   3  11   7    19243.55    20129.59    665.62 o
   4  11   7      812.20      845.59    106.78 o
   5  11   7      148.08      126.29     84.57 o
   6  11   7      104.78      169.27     90.56 o
   7  11   7     4997.83     5328.74    290.35 o
   8  11   7       72.36      146.92    119.82 o
  -9  12   7      789.31      948.14    138.79 o
  -8  12   7     3578.75     3287.82    171.35 o
  -7  12   7      470.89      659.73     86.61 o
  -6  12   7     1348.35     1120.70     99.02 o
  -5  12   7      401.42      415.23     70.10 o
  -4  12   7     7250.99     7133.96    226.05 o
  -3  12   7      297.31      312.04     44.90 o
  -2  12   7       74.14       85.70     33.53 o
  -1  12   7      261.46      306.78     88.07 o
   0  12   7     6860.70     6903.78    221.60 o
   1  12   7     1585.16     1581.97    100.44 o
   2  12   7     4428.77     4297.17    177.24 o
   3  12   7       14.49       85.65     60.00 o
   4  12   7     6570.62     6711.99    679.43 o
   5  12   7     1621.05     1675.59    143.81 o
   6  12   7     3934.80     3945.17    538.22 o
   7  12   7      240.10      171.43    110.41 o
  -9  13   7        8.60       18.41    120.32 o
  -8  13   7     1220.25     1173.18    116.22 o
  -7  13   7     1380.43     1376.21    119.89 o
  -6  13   7     6951.52     7194.23    279.54 o
  -5  13   7        9.67       66.23     62.94 o
  -4  13   7        0.44      -31.66     53.54 o
  -3  13   7     1478.70     1546.14     73.05 o
  -2  13   7     3906.76     3814.38    110.83 o
  -1  13   7     1799.84     1882.74    110.40 o
   0  13   7      326.60      253.10     48.44 o
   1  13   7      261.57      285.09     66.25 o
   2  13   7     8403.93     8238.52    256.02 o
   3  13   7     3418.65     3496.94    182.74 o
   4  13   7     7129.72     7427.57    283.74 o
   5  13   7       91.67      170.78     92.36 o
   6  13   7      850.89      636.15    124.64 o
   7  13   7      959.59     1204.46    161.65 o
  -8  14   7      495.42      515.31    101.84 o
  -7  14   7      435.45      542.83     95.65 o
  -6  14   7       51.97      172.70    104.94 o
  -5  14   7     5823.59     5499.57    226.27 o
  -4  14   7      827.13      835.70    125.05 o
  -3  14   7     3744.13     3888.78    172.08 o
  -2  14   7       90.25       56.38     45.18 o
  -1  14   7     1245.60     1454.05     71.34 o
   0  14   7      630.48      601.10     75.30 o
   1  14   7     6324.69     6392.94    206.11 o
   2  14   7      250.65      228.36     58.66 o
   3  14   7      107.26      199.80     79.73 o
   4  14   7      103.14       83.58     70.74 o
   5  14   7     8602.12     8641.98    472.79 o
   6  14   7      431.90      498.10    122.95 o
   7  14   7      330.45      387.53    188.64 o
  -8  15   7      564.99      505.64    110.82 o
  -7  15   7     2469.64     2530.90    155.87 o
  -6  15   7     1679.84     1709.21    123.12 o
  -5  15   7     2020.11     1984.32    126.07 o
  -4  15   7      351.44      427.67     76.30 o
  -3  15   7     1840.91     1776.00    174.63 o
  -2  15   7     2450.24     2271.90    156.64 o
  -1  15   7     3112.98     3092.14    109.44 o
   0  15   7      292.57      306.22    104.36 o
   1  15   7      535.57      579.06     70.34 o
   2  15   7     1490.08     1666.82    110.85 o
   3  15   7     6909.09     6473.29    252.92 o
   4  15   7     1282.93     1404.02    114.39 o
   5  15   7      433.14      329.54    106.37 o
   6  15   7      902.24      841.80    140.61 o
  -7  16   7      198.88      136.54     98.50 o
  -6  16   7      649.48      524.91     98.85 o
  -5  16   7        8.67      -21.48    102.47 o
  -4  16   7     6526.02     6548.14    277.30 o
  -3  16   7      258.71      245.67     65.93 o
  -2  16   7      275.55      250.13     71.77 o
  -1  16   7       14.87        8.52     64.60 o
   0  16   7     7204.33     7115.09    327.42 o
   1  16   7        2.20        5.36     54.40 o
   2  16   7     3492.89     3573.47    168.20 o
   3  16   7       36.51      -27.00     73.71 o
   4  16   7     2891.27     2928.72    158.96 o
   5  16   7        0.51       -7.14     82.10 o
   6  16   7     2110.10     2058.58    186.74 o
  -7  17   7     1659.38     1459.25    140.64 o
  -6  17   7     2728.37     3059.04    171.70 o
  -5  17   7      199.52      260.87     89.44 o
  -4  17   7      253.76      320.88     87.88 o
  -3  17   7     2091.46     2230.71    174.39 o
  -2  17   7     2262.37     2443.65    139.35 o
  -1  17   7     3541.82     3677.09    172.29 o
   0  17   7      202.76      104.62     61.65 o
   1  17   7       39.88       33.55     68.48 o
   2  17   7     1821.31     1799.05    120.29 o
   3  17   7     3457.39     3560.75    174.84 o
   4  17   7      798.10      677.47    140.44 o
   5  17   7        0.39     -113.29     86.30 o
  -6  18   7      545.90      628.30    113.58 o
  -5  18   7     2782.85     2799.82    210.03 o
  -4  18   7       20.99      147.30    174.12 o
  -3  18   7     3107.55     3314.81    215.37 o
  -2  18   7       20.60      -23.36     76.96 o
  -1  18   7     1320.94     1453.79    157.54 o
   0  18   7      334.81      286.42     79.83 o
   1  18   7     3764.47     3612.71    280.36 o
   2  18   7      355.24      298.66     86.61 o
   3  18   7       96.27      169.62    107.66 o
   4  18   7       89.13        8.16     85.69 o
   5  18   7     2681.17     2966.26    180.32 o
  -6  19   7     1298.75     1448.43    190.36 o
  -5  19   7      897.39     1108.54    165.39 o
  -4  19   7      192.28      104.11    120.17 o
  -3  19   7      398.88      328.29    120.66 o
  -2  19   7     3856.08     4674.75    215.56 o
  -1  19   7      751.87      688.44     99.64 o
   0  19   7      428.71      676.62    125.14 o
   1  19   7      370.94      460.50     94.33 o
   2  19   7     1539.84     2039.70    171.09 o
   3  19   7      513.87      555.19    106.26 o
   4  19   7      708.12     1004.82    145.86 o
  -5  20   7      323.86      286.69    146.66 o
  -4  20   7     2894.92     3296.66    240.42 o
  -3  20   7       36.15      172.73    125.18 o
  -2  20   7       40.74      122.45     98.11 o
  -1  20   7      152.21      189.99     95.62 o
   0  20   7     3524.52     3902.53    246.64 o
   1  20   7      262.51      223.91    118.46 o
   2  20   7      693.73      429.48    131.75 o
   3  20   7        6.38      239.03    128.34 o
  -4  21   7      150.99      -95.52    138.91 o
  -3  21   7     1641.59     1930.98    214.29 o
  -2  21   7      537.54      647.16    147.17 o
  -1  21   7     2710.11     2765.50    218.27 o
   0  21   7      119.73      161.28    126.40 o
   1  21   7      207.96      201.40    119.36 o
   2  21   7      335.05      307.70    108.21 o
  -2  22   7        2.84     -103.40    144.25 o
  -1  22   7      505.58      576.91    222.58 o
   0  22   7      704.14      567.63    150.89 o
 -10   0   8     3538.72     3692.86    315.07 o
  -8   0   8     4120.43     3954.71    296.04 o
  -6   0   8     4165.10     3839.36    187.73 o
  -4   0   8    21568.36    21592.56    844.12 o
  -2   0   8     7392.32     7625.68    315.76 o
   0   0   8    64166.74    67839.89   2654.17 o
   2   0   8     3771.40     4177.99    301.57 o
   4   0   8    14647.78    13835.51    818.19 o
   6   0   8     2319.67     2188.47    143.82 o
   8   0   8     2075.58     2273.20    268.53 o
 -10   1   8      342.18      328.69    155.48 o
  -9   1   8      102.71      167.75     77.82 o
  -8   1   8     1559.95     1552.13     83.80 o
  -7   1   8     6198.55     6150.96    194.43 o
  -6   1   8     2831.24     2696.66    120.81 o
  -5   1   8      238.20      336.56     43.08 o
  -4   1   8     3219.30     3072.95     92.85 o
  -3   1   8    19405.39    18257.44    454.96 o
  -2   1   8    18510.90    17388.23    482.24 o
  -1   1   8     8131.00     7706.80    229.22 o
   0   1   8      243.76      354.14    101.89 o
   1   1   8    17517.17    17818.99    721.75 o
   2   1   8    12525.61    11626.30    490.78 o
   3   1   8    11789.79    10970.94    467.92 o
   4   1   8      463.33      429.87     85.34 o
   5   1   8      612.55      670.41     86.27 o
   6   1   8     1228.66     1447.92    114.22 o
   7   1   8     2254.32     2246.31    108.65 o
   8   1   8      563.84      565.77     82.32 o
   9   1   8      242.39      261.09    113.56 o
 -10   2   8      173.85      255.62    104.47 o
  -9   2   8     4855.41     5002.29    207.70 o
  -8   2   8       67.71      157.80     69.67 o
  -7   2   8        6.95       22.11     40.33 o
  -6   2   8       19.18       47.68     36.22 o
  -5   2   8    14558.49    13261.31    509.72 o
  -4   2   8     2872.33     2967.89     91.32 o
  -3   2   8     4400.04     4230.28    119.85 o
  -2   2   8       94.45      193.15     36.54 o
  -1   2   8    33198.36    34296.96    945.94 o
   0   2   8     2508.40     2767.70    122.86 o
   1   2   8    18983.56    19440.06    784.38 o
   2   2   8       79.63      206.92     66.89 o
   3   2   8     7179.32     7336.77    380.62 o
   4   2   8     1097.97     1014.05     78.45 o
   5   2   8     5671.24     5385.95    178.91 o
   6   2   8       48.04       85.41     66.28 o
   7   2   8        1.13      -33.16     56.97 o
   8   2   8       51.75      -54.62    110.80 o
   9   2   8     2576.15     2875.15    307.67 o
 -10   3   8      189.17      214.05     98.08 o
  -9   3   8       24.28       29.90     63.24 o
  -8   3   8     2972.36     2939.45    138.74 o
  -7   3   8     2275.09     2202.84     94.41 o
  -6   3   8     4507.48     4359.63    145.22 o
  -5   3   8      392.66      398.64     37.46 o
  -4   3   8     1603.66     1610.79     74.65 o
  -3   3   8    12551.39    12406.43    353.97 o
  -2   3   8    30865.56    30954.98    981.41 o
  -1   3   8     1286.87     1165.00     59.50 o
   0   3   8       52.79       52.99     61.71 o
   1   3   8     2151.88     2220.75    135.94 o
   2   3   8    22401.89    21305.52    857.73 o
   3   3   8     4649.67     4386.91    224.93 o
   4   3   8       81.13      118.52     53.84 o
   5   3   8        7.97       52.58     52.27 o
   6   3   8     4030.73     4356.52    231.39 o
   7   3   8     1136.83     1088.05    139.14 o
   8   3   8     1478.34     1660.33    125.17 o
   9   3   8       78.51      111.87    126.40 o
 -10   4   8     2692.34     2939.20    161.85 o
  -9   4   8      367.11      354.45     75.97 o
  -8   4   8     2244.00     2216.05    156.50 o
  -7   4   8       10.39      113.35     48.92 o
  -6   4   8    10002.70     9198.61    334.23 o
  -5   4   8     1698.84     1870.13     68.87 o
  -4   4   8    13254.44    12823.67    367.13 o
  -3   4   8     4562.73     4941.82    157.23 o
  -2   4   8     4243.64     4124.68    135.23 o
  -1   4   8     2883.02     2663.05     98.45 o
   0   4   8    32383.24    31916.29    884.32 o
   1   4   8     1005.43      976.19     90.68 o
   2   4   8     1484.34     1846.65    224.38 o
   3   4   8     3817.80     3488.19    148.25 o
   4   4   8     9815.42     8562.29    303.75 o
   5   4   8      459.85      411.69     65.59 o
   6   4   8     1429.18     1385.08    111.90 o
   7   4   8       37.52       54.90     71.13 o
   8   4   8     1883.52     1717.98    222.71 o
 -10   5   8      810.21      951.39    203.94 o
  -9   5   8      405.69      604.38     84.98 o
  -8   5   8      910.62      760.25     84.55 o
  -7   5   8    10301.87     9581.58    334.69 o
  -6   5   8     1591.19     1746.65    108.26 o
  -5   5   8      586.35      620.89     51.03 o
  -4   5   8     2375.25     2455.05    120.69 o
  -3   5   8    25554.41    26321.84    731.19 o
  -2   5   8     1684.24     1603.81     93.62 o
  -1   5   8    10874.59    11053.02    366.82 o
   0   5   8      103.64      157.12     47.88 o
   1   5   8    11393.22    11194.48    699.16 o
   2   5   8     2540.99     2711.05    160.51 o
   3   5   8    17027.39    15694.76    521.18 o
   4   5   8     2593.51     2402.68    121.67 o
   5   5   8     1000.48      994.55     84.06 o
   6   5   8       80.48        7.60     47.78 o
   7   5   8     5395.27     5428.16    278.57 o
   8   5   8      274.27      214.12    122.44 o
 -10   6   8      840.54      964.35    143.15 o
  -9   6   8     4722.45     4982.34    219.25 o
  -8   6   8       38.40      144.08     95.92 o
  -7   6   8       12.34       62.59     50.67 o
  -6   6   8     2556.08     2717.19    108.27 o
  -5   6   8    13910.05    13129.86    379.91 o
  -4   6   8     6683.31     6412.22    199.22 o
  -3   6   8     1837.52     1975.30     69.31 o
  -2   6   8      141.54      137.12     33.83 o
  -1   6   8    11080.13    10276.09    344.27 o
   0   6   8     7538.96     6973.00    220.32 o
   1   6   8    12748.43    12823.11    531.42 o
   2   6   8      936.40      904.92     72.03 o
   3   6   8     1292.31     1392.40    103.99 o
   4   6   8    10764.68    10617.13    367.22 o
   5   6   8     6454.50     6442.65    243.59 o
   6   6   8     1155.51     1313.57    166.90 o
   7   6   8       79.46      197.03     95.23 o
   8   6   8      190.42      132.45    107.52 o
 -10   7   8      657.08      750.60    135.32 o
  -9   7   8      226.53      380.16    109.05 o
  -8   7   8     6343.49     6121.57    240.86 o
  -7   7   8      168.50      224.47     53.00 o
  -6   7   8     8348.54     7974.89    246.46 o
  -5   7   8      794.13      801.87     66.00 o
  -4   7   8     3081.13     3231.02    118.20 o
  -3   7   8        7.53       41.32     27.07 o
  -2   7   8    24788.01    24471.85    610.04 o
  -1   7   8       44.12       23.91     30.26 o
   0   7   8       18.17       -6.09     32.29 o
   1   7   8      532.63      688.61     63.78 o
   2   7   8    20294.31    19368.59    632.85 o
   3   7   8       77.90       78.31     51.41 o
   4   7   8     1425.23     1387.95    147.54 o
   5   7   8        0.41       20.74     67.23 o
   6   7   8     5880.08     5806.77    287.45 o
   7   7   8      179.48      276.64     97.72 o
   8   7   8     3260.09     3108.96    322.71 o
 -10   8   8     1462.42     1576.86    171.90 o
  -9   8   8     1902.92     1584.21    152.56 o
  -8   8   8     3407.00     3235.03    306.66 o
  -7   8   8       18.74       61.82     50.62 o
  -6   8   8     4053.87     4061.62    202.78 o
  -5   8   8     6137.39     6026.26    194.28 o
  -4   8   8     4902.90     4922.32    208.44 o
  -3   8   8     5696.27     5370.20    140.38 o
  -2   8   8     2096.92     2087.23     82.53 o
  -1   8   8     6078.77     5814.51    179.74 o
   0   8   8     6111.50     5895.99    218.84 o
   1   8   8     3908.25     3875.65    134.97 o
   2   8   8     1373.88     1141.32    110.88 o
   3   8   8     2228.92     2286.29    116.33 o
   4   8   8     4231.17     4173.17    216.38 o
   5   8   8     4042.34     3964.09    500.49 o
   6   8   8     2163.75     2142.73    161.95 o
   7   8   8        1.34       89.54    179.58 o
   8   8   8     1177.30     1262.62    151.40 o
 -10   9   8       78.21      128.42    123.61 o
  -9   9   8      348.31      455.15    111.73 o
  -8   9   8       30.64       28.81     86.82 o
  -7   9   8    12370.58    11771.56    354.85 o
  -6   9   8       68.26       69.13     49.34 o
  -5   9   8      225.99      214.19     62.21 o
  -4   9   8      427.89      342.17    129.46 o
  -3   9   8    12364.27    12065.67    287.80 o
  -2   9   8     1114.80     1209.99     57.81 o
  -1   9   8     3623.69     3832.33    153.12 o
   0   9   8       48.31       47.99     32.32 o
   1   9   8     2985.66     3308.24    144.93 o
   2   9   8      122.72      109.49     55.69 o
   3   9   8     9393.48    10024.26    449.27 o
   4   9   8      316.92      227.98     97.37 o
   5   9   8      854.61      752.08    108.11 o
   6   9   8       58.73       80.82     88.72 o
   7   9   8     6258.33     6802.36    337.04 o
   8   9   8       25.61      126.19    112.45 o
  -9  10   8     1906.49     2042.69    527.10 o
  -8  10   8     1078.85      963.58    126.81 o
  -7  10   8      103.28      156.39     87.67 o
  -6  10   8     4284.06     3939.30    148.49 o
  -5  10   8     5292.77     5184.12    156.94 o
  -4  10   8     7846.95     7660.72    233.01 o
  -3  10   8      122.11       82.93     36.36 o
  -2  10   8     1860.41     1929.57     68.16 o
  -1  10   8     2011.23     2267.69     83.80 o
   0  10   8     5558.34     5597.59    159.28 o
   1  10   8     2196.11     2103.56    108.38 o
   2  10   8       18.28       57.88     51.09 o
   3  10   8     1502.18     1552.68    319.50 o
   4  10   8     8973.74     8683.25    385.18 o
   5  10   8     6231.23     6174.29    306.90 o
   6  10   8     2769.67     3035.30    198.66 o
   7  10   8       77.78        0.39     93.15 o
   8  10   8     1143.88     1178.02    159.44 o
  -9  11   8      203.59      194.93    141.59 o
  -8  11   8     3809.82     4013.36    235.76 o
  -7  11   8      765.97      749.33     92.75 o
  -6  11   8     4757.54     4343.40    189.49 o
  -5  11   8      160.67      236.87     48.54 o
  -4  11   8     5075.61     4687.03    145.21 o
  -3  11   8      527.47      588.22     44.63 o
  -2  11   8     9829.56     9119.32    243.78 o
  -1  11   8        4.21       38.01     35.12 o
   0  11   8      563.92      495.77     68.37 o
   1  11   8      594.70      627.37     60.36 o
   2  11   8     9609.78     9272.45    407.39 o
   3  11   8      840.93     1046.59    106.76 o
   4  11   8     2578.33     2646.35    173.61 o
   5  11   8       18.23       57.03     83.48 o
   6  11   8     4436.51     5238.51    278.43 o
   7  11   8      186.76      243.92    123.85 o
  -9  12   8     2598.62     3202.41    219.05 o
  -8  12   8      837.79      913.80    128.76 o
  -7  12   8      182.57      277.63    135.90 o
  -6  12   8      582.92      678.56    117.88 o
  -5  12   8     9517.22     9112.83    329.50 o
  -4  12   8     2340.78     2409.93    115.85 o
  -3  12   8     2129.47     2194.78     86.73 o
  -2  12   8      100.12      103.79     33.50 o
  -1  12   8     5476.86     5181.96    208.95 o
   0  12   8      991.08      942.49    130.90 o
   1  12   8     4392.62     4232.86    150.17 o
   2  12   8      410.10      325.24     62.41 o
   3  12   8     1418.66     1430.24    102.09 o
   4  12   8      677.84      637.40    107.86 o
   5  12   8     7176.87     7598.06    363.07 o
   6  12   8      496.17      373.00    110.02 o
   7  12   8        6.49     -104.66     92.12 o
  -8  13   8      369.14      325.25     98.10 o
  -7  13   8     6312.66     6351.75    284.76 o
  -6  13   8      138.17      184.99     74.22 o
  -5  13   8      700.32      664.76     82.60 o
  -4  13   8     1216.97     1133.79     91.73 o
  -3  13   8     5973.73     5532.63    183.63 o
  -2  13   8     1604.15     1744.10     71.73 o
  -1  13   8     1969.34     1997.38     88.73 o
   0  13   8      517.24      491.04     57.05 o
   1  13   8     1494.57     1480.39    132.77 o
   2  13   8     2344.22     2576.77    133.85 o
   3  13   8     5320.39     5645.40    227.18 o
   4  13   8      522.01      641.25    169.04 o
   5  13   8      163.74      393.98    101.16 o
   6  13   8      937.94      864.34    164.02 o
   7  13   8     3723.91     3960.21    250.29 o
  -8  14   8     1469.28     1685.05    142.28 o
  -7  14   8        4.35       46.43     84.27 o
  -6  14   8     3522.33     3698.79    356.34 o
  -5  14   8      730.40      745.26     89.02 o
  -4  14   8     6710.54     5964.00    236.65 o
  -3  14   8      373.87      493.88     94.93 o
  -2  14   8      608.27      698.08     57.52 o
  -1  14   8       94.05       46.61     38.02 o
   0  14   8     4256.15     3989.91    151.47 o
   1  14   8       83.69       59.73     51.21 o
   2  14   8      468.93      466.48     63.11 o
   3  14   8       49.01      101.95     71.21 o
   4  14   8     5128.50     5601.81    741.13 o
   5  14   8      188.08      105.93     99.74 o
   6  14   8     1888.04     2199.44    441.75 o
  -8  15   8     1697.80     1867.13    149.86 o
  -7  15   8     1840.47     1567.22    131.40 o
  -6  15   8     3157.10     3231.21    169.36 o
  -5  15   8        0.01       31.70     74.24 o
  -4  15   8      217.14      188.25     72.92 o
  -3  15   8     2143.13     2048.62    158.62 o
  -2  15   8     3937.99     3832.28    172.43 o
  -1  15   8      355.99      374.00     53.75 o
   0  15   8        9.40      -33.04     54.75 o
   1  15   8      361.22      399.89     62.17 o
   2  15   8     3876.74     4056.97    182.35 o
   3  15   8     2436.42     2800.27    216.34 o
   4  15   8      695.26      654.41     97.51 o
   5  15   8       36.84      -29.71    102.44 o
   6  15   8     1206.58     1464.70    167.71 o
  -7  16   8       52.55       14.29     95.95 o
  -6  16   8       93.50      113.29     85.43 o
  -5  16   8     4976.35     5029.56    269.37 o
  -4  16   8      225.44      230.46     79.10 o
  -3  16   8      689.44      711.05    113.27 o
  -2  16   8      419.39      349.15     92.90 o
  -1  16   8     4942.81     5206.88    216.58 o
   0  16   8        9.40        0.97     53.45 o
   1  16   8     3249.78     3169.51    146.66 o
   2  16   8      181.89      253.35     78.86 o
   3  16   8      814.85      795.58     97.03 o
   4  16   8       38.98       98.64     91.30 o
   5  16   8     3645.83     3502.46    228.00 o
  -7  17   8     1146.32     1248.39    136.61 o
  -6  17   8      669.48      514.49    101.11 o
  -5  17   8      614.74      657.07    148.84 o
  -4  17   8     1327.00     1336.40    149.27 o
  -3  17   8     1315.13     1155.96    138.66 o
  -2  17   8     3019.86     3200.81    263.00 o
  -1  17   8     1124.42     1012.03     99.06 o
   0  17   8        3.08       -3.63     59.78 o
   1  17   8     1424.11     1429.88    126.15 o
   2  17   8     2262.12     2530.78    216.72 o
   3  17   8     1780.88     1808.12    150.86 o
   4  17   8      437.81      485.95     99.46 o
   5  17   8       70.34       -4.12    161.00 o
  -6  18   8      712.94     1032.94    162.99 o
  -5  18   8       77.50       20.56    124.13 o
  -4  18   8     3176.93     3186.14    282.54 o
  -3  18   8      317.72      441.94    115.48 o
  -2  18   8       90.14      213.16     99.71 o
  -1  18   8      370.51      528.53     92.88 o
   0  18   8     3840.57     3800.45    184.64 o
   1  18   8      151.42      190.25    114.73 o
   2  18   8      121.86      126.43     86.82 o
   3  18   8       84.68        4.58     85.96 o
   4  18   8     2680.44     2370.78    156.58 o
  -5  19   8        2.40     -131.39    126.24 o
  -4  19   8        8.93      107.43    117.70 o
  -3  19   8     2934.49     3253.26    521.12 o
  -2  19   8     1256.21     1136.21    146.29 o
  -1  19   8      965.66      913.23    110.93 o
   0  19   8       11.77      -11.53    152.97 o
   1  19   8      770.75      821.06    135.09 o
   2  19   8     1112.19     1232.83    151.56 o
   3  19   8     1789.51     1743.79    202.68 o
  -4  20   8       76.01      129.18    135.03 o
  -3  20   8      825.13      755.64    144.97 o
  -2  20   8      223.43      211.74    126.56 o
  -1  20   8     2319.95     2697.09    210.44 o
   0  20   8      247.49      205.16    124.75 o
   1  20   8     2202.64     2069.43    192.93 o
   2  20   8       90.47       18.83    124.28 o
   3  20   8      534.44      676.01    150.11 o
  -3  21   8      126.74      310.41    138.68 o
  -2  21   8     2786.33     2658.83    212.70 o
  -1  21   8      483.95     1040.45    234.21 o
   0  21   8        8.86     -140.72    129.19 o
   1  21   8      145.73      312.38    138.09 o
  -9   0   9     4458.03     4323.89    334.48 o
  -7   0   9     1988.43     1995.10    125.31 o
  -5   0   9     7687.43     7983.78    337.65 o
  -3   0   9     1257.72     1356.00     66.57 o
  -1   0   9    44531.05    42211.77   1664.25 o
   1   0   9    16288.50    15831.82    921.29 o
   3   0   9    21932.72    19591.53   1133.26 o
   5   0   9     3213.57     3014.90    172.29 o
   7   0   9     2357.05     2885.88    581.86 o
 -10   1   9       83.76      143.98    101.17 o
  -9   1   9      977.18      974.96    116.00 o
  -8   1   9     3780.06     3621.72    180.46 o
  -7   1   9     3172.10     3060.21    182.26 o
  -6   1   9      632.66      654.62     52.99 o
  -5   1   9       16.48       50.28     34.83 o
  -4   1   9     6318.28     6378.35    171.27 o
  -3   1   9     9145.74     9334.88    241.79 o
  -2   1   9    18360.55    18688.32    604.13 o
  -1   1   9      608.55      795.78     74.74 o
   0   1   9      735.84      802.35     91.72 o
   1   1   9    18172.07    18182.12    741.03 o
   2   1   9    23938.57    23133.29   1076.19 o
   3   1   9     7775.08     6823.75    496.25 o
   4   1   9       68.84       78.37     74.70 o
   5   1   9      868.82      814.56    120.01 o
   6   1   9     4981.28     4873.16    173.59 o
   7   1   9      595.88      833.16    118.69 o
   8   1   9       67.53       74.37     75.60 o
 -10   2   9     4884.71     4293.26    244.43 o
  -9   2   9       19.54      119.60     71.73 o
  -8   2   9      619.77      523.94     88.60 o
  -7   2   9      633.88      641.03     90.41 o
  -6   2   9     4719.80     4675.65    279.29 o
  -5   2   9      137.62      105.19     33.11 o
  -4   2   9     8498.61     8675.23    226.95 o
  -3   2   9        0.76      138.02     28.91 o
  -2   2   9    11573.66    11095.17    370.01 o
  -1   2   9      568.46      640.26     48.12 o
   0   2   9    37090.06    36887.72   1190.31 o
   1   2   9      134.48      227.26     66.32 o
   2   2   9      595.56      666.63    118.65 o
   3   2   9     1941.87     1889.88    140.17 o
   4   2   9    17264.93    13352.91   1661.13 o
   5   2   9        9.41       77.55     57.34 o
   6   2   9      105.73      120.59     56.20 o
   7   2   9      192.12      152.82     64.08 o
   8   2   9     2594.42     2719.50    157.26 o
 -10   3   9      152.52      149.74    102.10 o
  -9   3   9     2023.57     2183.17    160.45 o
  -8   3   9     1458.50     1572.77    101.95 o
  -7   3   9     5436.25     5361.60    198.06 o
  -6   3   9      534.15      543.44     56.40 o
  -5   3   9       20.29       57.52     40.20 o
  -4   3   9     2525.02     2961.58     94.24 o
  -3   3   9    14774.04    14525.51    413.50 o
  -2   3   9     1122.19     1209.77     67.10 o
  -1   3   9     1044.66      999.04     59.06 o
   0   3   9     3048.51     3150.36    152.59 o
   1   3   9    22300.68    23471.35    942.86 o
   2   3   9    13459.99    13301.83    560.32 o
   3   3   9     5036.02     4326.61    239.87 o
   4   3   9      330.91      379.14     64.04 o
   5   3   9     4759.60     4254.45    244.62 o
   6   3   9     1151.37     1071.95     80.16 o
   7   3   9     1943.51     1976.40    108.13 o
   8   3   9       60.86      -45.58    104.98 o
 -10   4   9      335.73      440.94     99.61 o
  -9   4   9     3281.15     3368.88    163.70 o
  -8   4   9      334.77      387.15     69.36 o
  -7   4   9      944.83     1007.54    107.92 o
  -6   4   9     1567.83     1537.58     81.75 o
  -5   4   9    11474.48    11095.18    287.03 o
  -4   4   9     4751.82     4752.82    155.25 o
  -3   4   9      205.05      255.49     39.04 o
  -2   4   9       55.14       91.06     41.80 o
  -1   4   9    28056.78    28428.33    792.04 o
   0   4   9     5148.08     5284.39    252.36 o
   1   4   9    11430.71    11024.68    468.75 o
   2   4   9      181.63      321.76     83.03 o
   3   4   9    10641.35     9704.67    428.12 o
   4   4   9     2988.54     2611.09    132.35 o
   5   4   9     6752.08     6065.00    233.29 o
   6   4   9        1.85       -4.24     54.39 o
   7   4   9     1266.01     1267.70    108.86 o
   8   4   9      262.39      363.13    117.35 o
 -10   5   9        1.22        7.46     84.42 o
  -9   5   9       86.69        6.36     69.63 o
  -8   5   9     6576.52     6323.52    304.49 o
  -7   5   9     1708.52     1785.19    106.12 o
  -6   5   9      668.16      609.47     53.75 o
  -5   5   9      158.71      228.06     59.89 o
  -4   5   9    12065.30    12113.64    351.84 o
  -3   5   9     2597.19     2702.71    102.31 o
  -2   5   9    14617.63    14098.20    405.41 o
  -1   5   9      625.75      706.96     58.76 o
   0   5   9     2745.87     2733.12    112.94 o
   1   5   9     2161.86     2123.40    138.19 o
   2   5   9    27838.41    25447.21   1022.25 o
   3   5   9     2665.96     2511.65    124.41 o
   4   5   9      294.66      276.46     86.66 o
   5   5   9       35.55      -11.50     58.86 o
   6   5   9     8953.64     8700.43    274.17 o
   7   5   9      638.03      633.88    110.15 o
   8   5   9      677.30      730.98    179.90 o
 -10   6   9     2631.48     2770.06    450.55 o
  -9   6   9      123.00      194.07     79.76 o
  -8   6   9     1270.52     1204.43     96.36 o
  -7   6   9     2069.04     2030.54    112.74 o
  -6   6   9     5552.29     5004.96    192.84 o
  -5   6   9     3592.60     3463.64    126.92 o
  -4   6   9     3104.40     2815.88    122.03 o
  -3   6   9      285.16      300.05     46.15 o
  -2   6   9    10333.54    10333.41    304.56 o
  -1   6   9     5184.68     5003.79    187.30 o
   0   6   9    10858.70    10814.25    319.41 o
   1   6   9      620.35      514.44     81.86 o
   2   6   9      226.02      195.01     79.22 o
   3   6   9     7951.50     7306.82    426.67 o
   4   6   9     8552.74     7634.53    289.43 o
   5   6   9     1740.12     1467.80    180.81 o
   6   6   9      445.33      298.79    107.40 o
   7   6   9      553.64      452.28    229.00 o
   8   6   9     2172.14     2200.10    240.12 o
 -10   7   9      304.48      394.96    127.83 o
  -9   7   9     1864.21     1940.49    137.85 o
  -8   7   9       21.11       93.77    109.24 o
  -7   7   9     6132.54     5920.09    228.64 o
  -6   7   9     1145.09     1121.99     86.42 o
  -5   7   9     1068.48     1008.86     79.83 o
  -4   7   9      383.92      479.31     80.62 o
  -3   7   9    24015.58    23663.81    594.67 o
  -2   7   9      192.53      207.83     47.65 o
  -1   7   9      670.40      765.92     69.95 o
   0   7   9      109.43      139.00     42.83 o
   1   7   9    11644.03    11776.37    498.10 o
   2   7   9      158.88       17.50     75.38 o
   3   7   9     3452.10     3508.76    297.02 o
   4   7   9      320.01      265.76     64.20 o
   5   7   9     4280.53     3949.15    216.60 o
   6   7   9       11.58      -46.60     79.86 o
   7   7   9     4430.09     3776.08    228.98 o
   8   7   9        4.00       56.41    114.38 o
 -10   8   9     1236.67     1277.99    159.26 o
  -9   8   9     2592.43     2729.28    192.37 o
  -8   8   9        2.74       55.85     70.41 o
  -7   8   9      488.88      483.76     81.91 o
  -6   8   9     4540.47     4096.90    183.91 o
  -5   8   9     9628.63     8931.39    272.48 o
  -4   8   9     4965.89     4985.59    175.81 o
  -3   8   9       47.51      113.51     41.68 o
  -2   8   9     1203.50     1202.01     63.01 o
  -1   8   9     7214.79     7242.14    220.26 o
   0   8   9     5924.28     6121.99    195.54 o
   1   8   9     4143.71     3813.79    276.35 o
   2   8   9     1083.65     1082.91     85.47 o
   3   8   9     1620.48     1636.70    103.69 o
   4   8   9     4337.89     3509.05    196.32 o
   5   8   9     3538.01     3047.68    188.80 o
   6   8   9      116.43      108.94     86.68 o
   7   8   9      395.48      304.85    107.40 o
   8   8   9     1150.77     1281.28    162.03 o
  -9   9   9      171.40       70.20    100.33 o
  -8   9   9     5588.26     5747.82    291.05 o
  -7   9   9      120.92      162.28     65.81 o
  -6   9   9     2555.20     2483.85    109.83 o
  -5   9   9       20.89      138.56     48.77 o
  -4   9   9    10453.71    10166.25    274.19 o
  -3   9   9       27.86      -20.14     36.19 o
  -2   9   9    12912.35    13086.49    378.40 o
  -1   9   9       22.27       40.38     34.98 o
   0   9   9      601.97      500.01     76.96 o
   1   9   9        4.58       25.18     43.05 o
   2   9   9     8895.07     8697.39    313.14 o
   3   9   9     1267.86     1131.80    206.25 o
   4   9   9       26.42       -6.41     66.94 o
   5   9   9      508.32      317.96    169.87 o
   6   9   9     6071.24     6005.95    305.96 o
   7   9   9        1.14      -10.88    103.29 o
  -9  10   9     1253.76     1066.03    142.86 o
  -8  10   9      217.55      251.40     98.87 o
  -7  10   9     2145.74     2442.23    233.05 o
  -6  10   9     4156.49     4121.85    182.11 o
  -5  10   9     8312.14     7888.14    289.11 o
  -4  10   9     2412.50     2535.49     95.77 o
  -3  10   9      140.76      178.76     47.79 o
  -2  10   9     3951.03     3754.10    134.21 o
  -1  10   9     6091.13     5668.45    161.42 o
   0  10   9     2327.84     2266.54    132.71 o
   1  10   9     1252.31     1308.76     69.25 o
   2  10   9      116.51      152.18     71.32 o
   3  10   9     4701.62     5021.69    249.53 o
   4  10   9     3343.15     3239.04    193.61 o
   5  10   9     2535.27     2884.27    394.31 o
   6  10   9      407.93      315.90    105.08 o
   7  10   9      644.17      577.79    117.52 o
  -9  11   9      807.87      850.91    136.82 o
  -8  11   9      521.74      510.50    112.82 o
  -7  11   9     5327.05     5225.27    222.06 o
  -6  11   9       29.50       74.04     67.91 o
  -5  11   9      812.72      792.03     61.52 o
  -4  11   9      317.58      322.81     58.54 o
  -3  11   9    15290.30    14446.83    612.85 o
  -2  11   9      620.08      638.31     46.24 o
  -1  11   9     1024.05     1175.14     61.32 o
   0  11   9      105.94      151.51     39.44 o
   1  11   9     6975.84     6654.43    212.29 o
   2  11   9      650.30      618.15     89.15 o
   3  11   9     3406.44     3080.96    181.68 o
   4  11   9       18.11       12.66     79.85 o
   5  11   9     1872.13     1806.30    158.61 o
   6  11   9      534.73      544.36    114.43 o
   7  11   9     4661.86     4784.22    399.65 o
  -9  12   9      346.30      372.16    125.77 o
  -8  12   9        9.02      154.35    103.70 o
  -7  12   9       51.64      120.93     80.72 o
  -6  12   9     7770.07     7633.45    291.43 o
  -5  12   9     2167.99     2114.10    191.02 o
  -4  12   9     4621.86     4128.89    151.95 o
  -3  12   9      192.82      225.96     59.38 o
  -2  12   9     5188.81     5164.18    154.78 o
  -1  12   9     1034.97     1215.85     89.86 o
   0  12   9     4625.06     4488.81    169.92 o
   1  12   9      135.01      241.88     53.95 o
   2  12   9      635.48      556.52     72.74 o
   3  12   9      804.18      825.09    122.70 o
   4  12   9     4316.00     4757.43    255.50 o
   5  12   9      861.79      733.23    134.01 o
   6  12   9      612.90      794.96    295.98 o
   7  12   9       77.92      -95.61    109.00 o
  -8  13   9     3225.33     3049.32    207.08 o
  -7  13   9      569.92      642.34    100.26 o
  -6  13   9     1403.30     1303.64    109.40 o
  -5  13   9      618.66      856.43     97.88 o
  -4  13   9     3418.18     3366.81    158.65 o
  -3  13   9     2090.03     2197.99    103.79 o
  -2  13   9     4264.06     4450.13    138.85 o
  -1  13   9      151.65      159.11     46.32 o
   0  13   9      652.82      526.33     58.31 o
   1  13   9     1490.49     1356.92     82.03 o
   2  13   9     3507.05     3296.82    181.98 o
   3  13   9      379.65      336.23    151.17 o
   4  13   9       34.68      -57.38     83.91 o
   5  13   9       63.24       48.53     96.66 o
   6  13   9     3157.56     3295.73    408.52 o
  -8  14   9       49.67      230.41    112.91 o
  -7  14   9      961.14      894.36    125.63 o
  -6  14   9      124.08      102.74     77.11 o
  -5  14   9     5668.28     5066.03    216.08 o
  -4  14   9      770.98      934.81    156.92 o
  -3  14   9       15.13      -35.94     61.37 o
  -2  14   9      165.14      151.93     51.50 o
  -1  14   9     5453.01     5423.48    206.54 o
   0  14   9      889.30      932.60     71.72 o
   1  14   9      819.34      939.48     75.38 o
   2  14   9        3.78      -79.85     64.31 o
   3  14   9     2579.65     2894.04    189.82 o
   4  14   9      441.52      212.79    103.39 o
   5  14   9     2686.89     2742.89    198.48 o
   6  14   9        4.99       21.93    110.39 o
  -7  15   9     1683.59     1781.55    235.85 o
  -6  15   9      187.24      181.66     88.45 o
  -5  15   9       30.81      112.93     77.17 o
  -4  15   9     2447.19     2417.01    263.62 o
  -3  15   9     5073.82     5393.71    279.90 o
  -2  15   9      436.96      349.32     75.80 o
  -1  15   9     1116.93     1200.62     81.87 o
   0  15   9      785.53      811.29     73.13 o
   1  15   9     2187.72     2115.89    105.63 o
   2  15   9     1282.16     1324.78    107.02 o
   3  15   9      707.15      815.77     98.47 o
   4  15   9      158.96       77.76    103.35 o
   5  15   9     1447.34     1482.44    236.07 o
  -7  16   9        1.78      -58.79     99.18 o
  -6  16   9     2771.67     2758.72    164.50 o
  -5  16   9       56.79       45.96     78.97 o
  -4  16   9     2086.76     2007.70    131.61 o
  -3  16   9     1008.92     1033.93    124.52 o
  -2  16   9     2556.96     2422.05    340.07 o
  -1  16   9        1.82       10.73     57.13 o
   0  16   9     5147.93     4951.38    176.62 o
   1  16   9      102.60       67.90     62.89 o
   2  16   9       47.76       41.86     75.09 o
   3  16   9       94.84      132.86     86.10 o
   4  16   9     2839.88     3096.17    212.15 o
   5  16   9        1.22      -78.37    116.96 o
  -6  17   9      226.73      214.88     99.90 o
  -5  17   9      287.41      242.90     96.02 o
  -4  17   9      561.86      369.27    119.55 o
  -3  17   9     3286.47     3334.51    213.05 o
  -2  17   9     2550.53     2956.62    196.07 o
  -1  17   9       33.75       32.76    114.58 o
   0  17   9      120.01       94.07     67.39 o
   1  17   9     1709.44     1814.72    175.69 o
   2  17   9     2294.48     2115.98    138.01 o
   3  17   9      727.50      952.76    108.09 o
   4  17   9        0.87     -150.66    108.53 o
  -6  18   9       24.56       22.73    114.32 o
  -5  18   9     2169.76     2533.94    209.13 o
  -4  18   9       58.39       31.83    113.28 o
  -3  18   9       41.62       36.44    105.66 o
  -2  18   9      786.56      906.68    134.01 o
  -1  18   9     3060.87     2767.44    158.54 o
   0  18   9       23.01      101.45    100.54 o
   1  18   9      746.23      889.38    106.86 o
   2  18   9       23.29       62.02     95.06 o
   3  18   9     1658.20     1816.40    140.55 o
   4  18   9       12.26     -128.00    137.67 o
  -5  19   9        1.75      -35.88    138.09 o
  -4  19   9     1102.77     1124.65    165.64 o
  -3  19   9      780.43      771.41    139.64 o
  -2  19   9      607.34      764.82    161.90 o
  -1  19   9      887.92      897.37    157.02 o
   0  19   9      810.03      912.76    148.63 o
   1  19   9      659.25      725.33    136.10 o
   2  19   9     1992.30     1883.55    166.26 o
   3  19   9      373.83      326.34    109.93 o
  -4  20   9      712.22      872.69    168.41 o
  -3  20   9      234.98      227.48    129.70 o
  -2  20   9      732.81      816.82    149.48 o
  -1  20   9      253.02      253.78    124.16 o
   0  20   9     2817.57     2804.09    226.53 o
   1  20   9        0.17      -36.81    124.71 o
   2  20   9       54.77      130.11    136.45 o
  -2  21   9      554.58      594.26    153.34 o
  -1  21   9       59.49       52.83    201.30 o
   0  21   9        0.26     -119.42    169.81 o
 -10   0  10     4352.53     4633.30    366.36 o
  -8   0  10      119.68      129.22     73.72 o
  -6   0  10     4705.32     4741.95    324.96 o
  -4   0  10     3335.90     3127.77    160.75 o
  -2   0  10     9380.48     9448.63    564.06 o
   0   0  10    17453.32    18458.27   1061.53 o
   2   0  10    11442.97    11113.29    680.14 o
   4   0  10    21554.88    19171.82   1124.52 o
   6   0  10      401.12      517.31     98.12 o
   8   0  10     2910.90     3313.89    345.72 o
 -10   1  10      455.05      560.13    117.40 o
  -9   1  10     3408.03     3024.82    186.97 o
  -8   1  10     3326.02     3407.60    326.85 o
  -7   1  10     2698.94     2595.15    136.36 o
  -6   1  10      348.01      447.65     49.40 o
  -5   1  10      888.78     1004.64     61.82 o
  -4   1  10     3709.45     3566.88    147.67 o
  -3   1  10     7220.04     7250.85    194.90 o
  -2   1  10     1256.06     1584.54    168.83 o
  -1   1  10       40.27       63.93     39.15 o
   0   1  10     8900.77     8625.15    475.50 o
   1   1  10    27322.07    26576.90   1066.20 o
   2   1  10    10508.19    10916.54    476.96 o
   3   1  10     1026.90      974.05    176.17 o
   4   1  10      587.53      623.73    106.57 o
   5   1  10     9042.92     8085.24    369.18 o
   6   1  10     3196.82     2915.16    163.59 o
   7   1  10      858.22      831.33    115.36 o
   8   1  10       29.41       69.93     83.93 o
 -10   2  10      130.49      224.27    112.00 o
  -9   2  10     1515.31     1381.91    107.50 o
  -8   2  10       29.90      151.56     87.05 o
  -7   2  10     3458.40     3194.02    120.97 o
  -6   2  10       25.26       34.57     35.08 o
  -5   2  10     8562.95     7582.51    229.29 o
  -4   2  10       35.32       89.48     36.90 o
  -3   2  10     1377.76     1350.38     69.65 o
  -2   2  10      105.43      145.64     34.93 o
  -1   2  10    22410.74    22942.98    654.37 o
   0   2  10      552.70      532.98     64.94 o
   1   2  10      239.85      206.94     75.03 o
   2   2  10     1075.67     1168.44    118.68 o
   3   2  10    20740.44    18487.15   1782.67 o
   4   2  10     1317.86     1313.42    153.36 o
   5   2  10     2449.32     2268.33    206.58 o
   6   2  10       22.78       70.89     57.16 o
   7   2  10     3514.77     3490.30    150.52 o
   8   2  10       98.65       62.79     97.98 o
 -10   3  10      952.41      768.34    218.27 o
  -9   3  10     1137.36     1127.82    109.19 o
  -8   3  10     4211.87     4397.92    184.57 o
  -7   3  10     1913.04     1901.86     89.27 o
  -6   3  10        2.99       14.48     37.74 o
  -5   3  10       42.36       60.83     45.18 o
  -4   3  10     8032.58     8014.54    257.78 o
  -3   3  10     3912.76     4184.92    151.94 o
  -2   3  10     4968.60     4729.95    156.45 o
  -1   3  10     1120.78     1121.03     65.69 o
   0   3  10    10037.38    10963.57    381.92 o
   1   3  10     7743.58     7698.86    488.02 o
   2   3  10    15835.40    15236.34    637.65 o
   3   3  10     1230.77     1021.03    118.52 o
   4   3  10     1934.61     1853.97    112.30 o
   5   3  10      779.88      629.16     78.20 o
   6   3  10     5862.95     5776.54    203.12 o
   7   3  10      522.09      548.78     82.73 o
   8   3  10      144.07        8.46    114.98 o
 -10   4  10     2677.98     3199.58    264.19 o
  -9   4  10        6.88      102.09     69.46 o
  -8   4  10      261.93      238.03     67.35 o
  -7   4  10     2107.82     2005.29    149.03 o
  -6   4  10     9269.53     8621.36    259.64 o
  -5   4  10      948.71     1126.86     79.02 o
  -4   4  10     2117.28     2001.44     94.70 o
  -3   4  10      270.64      440.71     82.51 o
  -2   4  10    18339.43    19268.09    547.47 o
  -1   4  10     3229.68     3059.52    177.04 o
   0   4  10    16296.12    15940.13    538.09 o
   1   4  10      261.36      362.75     82.46 o
   2   4  10     8080.84     7839.02    360.16 o
   3   4  10     2463.06     2549.91    171.71 o
   4   4  10    12364.13    11283.10    481.72 o
   5   4  10       21.26      -16.83     72.36 o
   6   4  10       73.61       85.90     58.90 o
   7   4  10      845.91      951.46    127.93 o
   8   4  10     1760.42     1778.09    176.64 o
 -10   5  10        4.52       61.18     96.28 o
  -9   5  10     4371.37     4273.25    192.24 o
  -8   5  10     1313.27     1447.30    105.94 o
  -7   5  10     2753.53     2635.05    176.73 o
  -6   5  10     2471.60     2370.43    118.99 o
  -5   5  10     2296.45     2287.00    114.01 o
  -4   5  10      794.16      781.89     60.21 o
  -3   5  10    18039.94    16828.53    654.17 o
  -2   5  10       80.32      130.44     40.01 o
  -1   5  10       39.98      103.33     43.83 o
   0   5  10     5077.98     4720.63    190.37 o
   1   5  10    28113.37    28949.65   1156.96 o
   2   5  10     2074.16     2316.53    325.99 o
   3   5  10     1688.56     1342.84     96.22 o
   4   5  10      101.10      177.24     98.56 o
   5   5  10     6004.80     5975.42    236.13 o
   6   5  10      527.76      479.99     73.59 o
   7   5  10     1270.01     1208.82    141.98 o
   8   5  10       87.31      121.70    123.00 o
 -10   6  10      606.26      524.41    132.93 o
  -9   6  10     1215.42     1372.39    112.59 o
  -8   6  10     1086.03     1206.74    216.41 o
  -7   6  10     1017.41      912.51     84.36 o
  -6   6  10     3442.19     3259.76    203.34 o
  -5   6  10     9265.55     8949.66    272.03 o
  -4   6  10      259.87      295.72     49.19 o
  -3   6  10     1930.43     1773.49     74.41 o
  -2   6  10     2065.70     1906.61     87.05 o
  -1   6  10    18513.14    18565.79    607.84 o
   0   6  10     7356.97     6898.18    219.37 o
   1   6  10      212.36      262.64     80.02 o
   2   6  10     1576.05     1674.55    140.12 o
   3   6  10    11264.51    10023.26    356.74 o
   4   6  10     2244.51     2202.01    168.12 o
   5   6  10     3722.52     3346.86    231.52 o
   6   6  10      780.45      982.09    124.26 o
   7   6  10     1189.97     1253.25    143.56 o
 -10   7  10       74.71       78.53    292.44 o
  -9   7  10       46.44      128.36     80.96 o
  -8   7  10     4014.05     4039.02    180.11 o
  -7   7  10      688.51      712.37    108.80 o
  -6   7  10      262.67      244.04     57.82 o
  -5   7  10      515.16      626.78     59.35 o
  -4   7  10    14805.05    13701.55    326.14 o
  -3   7  10      202.95      185.12     70.62 o
  -2   7  10     6729.83     6569.70    238.21 o
  -1   7  10      817.32      880.48    118.57 o
   0   7  10     7301.73     7638.23    239.47 o
   1   7  10      115.30      146.90     75.00 o
   2   7  10     6965.20     6555.70    249.04 o
   3   7  10        5.13      142.58     60.51 o
   4   7  10     1916.55     1956.06    130.61 o
   5   7  10        2.98       60.55     81.90 o
   6   7  10     5231.35     4877.19    260.86 o
   7   7  10      137.88      203.57    108.31 o
  -9   8  10      101.06      145.73    112.80 o
  -8   8  10       63.20       79.34     72.06 o
  -7   8  10     3087.79     2931.45    208.77 o
  -6   8  10     4716.73     4426.51    182.11 o
  -5   8  10     4611.26     4448.97    157.71 o
  -4   8  10     3294.41     3220.55    201.09 o
  -3   8  10     1251.05     1282.12     67.34 o
  -2   8  10     8358.50     8125.75    285.77 o
  -1   8  10     7890.30     7373.43    263.86 o
   0   8  10     1684.82     1548.50     96.24 o
   1   8  10      227.52      303.61     62.32 o
   2   8  10     3797.61     3507.05    160.02 o
   3   8  10     4409.54     4263.77    183.41 o
   4   8  10     2668.89     2345.57    338.46 o
   5   8  10      312.82      449.38     94.68 o
   6   8  10        3.37       16.05     83.51 o
   7   8  10     1973.15     2209.92    183.15 o
  -9   9  10     1482.13     1462.45    153.88 o
  -8   9  10       52.47       40.36     89.29 o
  -7   9  10     2339.64     2412.26    131.27 o
  -6   9  10     1191.34     1258.71     86.72 o
  -5   9  10     4372.04     4322.01    144.41 o
  -4   9  10      253.00      222.15     50.32 o
  -3   9  10    16281.53    15831.74    457.89 o
  -2   9  10      100.98      186.40     52.63 o
  -1   9  10      295.27      339.78     66.38 o
   0   9  10     1557.12     1424.17     81.11 o
   1   9  10    13139.19    12952.56    442.23 o
   2   9  10      238.81      298.57     65.64 o
   3   9  10      108.83      121.43    103.86 o
   4   9  10      642.09      577.13     96.10 o
   5   9  10     4546.23     4435.26    245.85 o
   6   9  10       24.22       30.13    120.00 o
   7   9  10     1605.91     1329.32    179.90 o
  -9  10  10      355.11      389.44    117.20 o
  -8  10  10      135.67      344.80    104.40 o
  -7  10  10      414.41      528.45    126.94 o
  -6  10  10     4528.94     4218.45    159.94 o
  -5  10  10     4978.28     4891.54    154.01 o
  -4  10  10      181.76      254.54     58.56 o
  -3  10  10       54.26      156.11     47.93 o
  -2  10  10     6530.18     6341.07    234.21 o
  -1  10  10     5066.55     5308.02    173.23 o
   0  10  10     3069.29     3099.19    107.76 o
   1  10  10        4.10       72.69     56.53 o
   2  10  10     2699.82     2618.41    162.26 o
   3  10  10     1756.37     1620.66    134.58 o
   4  10  10     1690.58     1733.12    146.08 o
   5  10  10      604.27      777.10    208.57 o
   6  10  10      273.02      416.88    123.85 o
   7  10  10      353.89      491.26    127.02 o
  -9  11  10      283.91      263.40    153.87 o
  -8  11  10     2944.22     2822.75    471.83 o
  -7  11  10        2.43       49.76     85.43 o
  -6  11  10      217.83      105.73     69.89 o
  -5  11  10     1442.91     1419.35    102.91 o
  -4  11  10    14457.88    13771.46    406.55 o
  -3  11  10      200.75      202.43     53.07 o
  -2  11  10     3420.24     3108.65    107.89 o
  -1  11  10      266.47      410.92     47.18 o
   0  11  10     7012.86     7358.53    207.44 o
   1  11  10     1088.84     1204.93     88.89 o
   2  11  10     3710.17     3534.61    199.38 o
   3  11  10        9.27       88.77     75.55 o
   4  11  10      607.42      615.27    103.52 o
   5  11  10      394.26      413.12    109.22 o
   6  11  10     3584.98     3362.73    278.30 o
  -8  12  10       12.79       17.51    102.12 o
  -7  12  10     2152.46     1923.39    161.33 o
  -6  12  10     1528.06     1185.38    165.05 o
  -5  12  10     4987.21     4888.18    256.42 o
  -4  12  10     1345.48     1505.41    104.96 o
  -3  12  10     3378.49     3366.98    132.53 o
  -2  12  10     1561.67     1360.89     79.75 o
  -1  12  10     9914.84    10048.14    268.69 o
   0  12  10     2025.22     1890.14    161.83 o
   1  12  10      159.80      173.83     53.02 o
   2  12  10      113.36      266.59     96.41 o
   3  12  10     3149.40     3765.50    275.15 o
   4  12  10      812.47      831.44    121.58 o
   5  12  10      736.51      753.37    126.53 o
   6  12  10        3.44      111.51    103.84 o
  -8  13  10      541.00      570.89    127.73 o
  -7  13  10     1328.49     1507.96    177.14 o
  -6  13  10        1.57       73.21     75.33 o
  -5  13  10     2144.80     1991.57    126.11 o
  -4  13  10     2548.29     2347.78    113.75 o
  -3  13  10    10700.31    10453.82    371.47 o
  -2  13  10       10.99       64.74     46.50 o
  -1  13  10       88.61       93.78     52.61 o
   0  13  10     1063.19     1092.83     75.53 o
   1  13  10     4519.49     4478.91    162.25 o
   2  13  10       71.59      109.48     83.62 o
   3  13  10      168.50      138.47     90.67 o
   4  13  10       99.05      102.93    204.64 o
   5  13  10     1661.99     1691.25    316.87 o
   6  13  10      460.16      324.41    127.10 o
  -8  14  10        3.49     -119.58    112.81 o
  -7  14  10       25.72      -27.69     99.42 o
  -6  14  10     4249.69     4111.70    211.34 o
  -5  14  10      264.82      287.29     79.60 o
  -4  14  10      316.29      472.32     82.43 o
  -3  14  10       70.39       84.75     59.49 o
  -2  14  10     7639.05     7554.95    244.49 o
  -1  14  10      754.75      734.28     70.33 o
   0  14  10     3213.06     3226.79    129.98 o
   1  14  10      167.08      186.48     73.98 o
   2  14  10     1470.52     1769.46    144.02 o
   3  14  10      354.42      453.52    134.14 o
   4  14  10     1420.55     1473.25    154.13 o
   5  14  10       39.85       96.50    110.30 o
  -7  15  10      476.28      707.35    130.31 o
  -6  15  10        3.34        8.64     89.44 o
  -5  15  10      875.79      866.01    101.53 o
  -4  15  10     4177.46     4293.79    308.68 o
  -3  15  10     1777.35     1680.80    150.44 o
  -2  15  10     2244.67     2054.75    188.96 o
  -1  15  10      609.03      494.37     61.65 o
   0  15  10     1159.70     1098.44     81.69 o
   1  15  10     2055.61     2089.36    116.07 o
   2  15  10     1817.91     1769.98    136.90 o
   3  15  10        6.29       93.57    103.03 o
   4  15  10      549.85      621.02    129.34 o
   5  15  10      301.51      447.97    134.90 o
  -7  16  10     1019.57     1041.37    133.71 o
  -6  16  10        2.25      -24.94     92.52 o
  -5  16  10     2774.38     2839.60    168.76 o
  -4  16  10       53.62      204.98     85.45 o
  -3  16  10     1247.41     1299.43    144.82 o
  -2  16  10       13.71      -12.57     86.61 o
  -1  16  10     5033.64     5402.23    224.18 o
   0  16  10      628.44      573.45     74.63 o
   1  16  10       22.31        6.35     64.39 o
   2  16  10       67.46      -39.98     77.88 o
   3  16  10     2443.72     2441.31    188.43 o
   4  16  10       72.08      179.44    120.76 o
  -6  17  10        2.68       26.58    100.12 o
  -5  17  10      219.05      314.86    106.29 o
  -4  17  10     2301.61     2133.38    416.04 o
  -3  17  10     1802.27     1488.82    153.10 o
  -2  17  10       13.36      106.95    100.60 o
  -1  17  10      149.45      315.29    135.74 o
   0  17  10     2460.78     2648.45    149.81 o
   1  17  10     1562.93     1822.34    164.56 o
   2  17  10      614.93      631.21     99.68 o
   3  17  10      121.46       70.52    219.56 o
   4  17  10      156.86      138.76    128.67 o
  -5  18  10       29.07      109.20    130.68 o
  -4  18  10      227.52      124.74    125.33 o
  -3  18  10      413.73      387.78    125.61 o
  -2  18  10     2408.03     2727.01    197.60 o
  -1  18  10        7.75      -20.56     97.42 o
   0  18  10     1938.17     1876.10    138.71 o
   1  18  10      653.57      546.54    101.14 o
   2  18  10     1070.83     1353.61    145.12 o
   3  18  10       61.09       94.86    102.27 o
  -4  19  10      310.36      148.75    136.04 o
  -3  19  10      924.35     1028.46    158.05 o
  -2  19  10      926.70     1151.84    151.14 o
  -1  19  10      332.01      185.79    115.78 o
   0  19  10      129.13      264.80    188.83 o
   1  19  10     2155.32     2230.14    189.78 o
   2  19  10      971.49     1217.81    129.66 o
  -3  20  10      104.11       55.61    162.93 o
  -2  20  10      358.92      352.14    168.91 o
  -1  20  10     2097.12     2402.39    244.49 o
   0  20  10        1.38      191.28    200.40 o
   1  20  10       99.49       83.33    142.77 o
  -9   0  11        9.47      172.25    128.03 o
  -7   0  11    13358.87    12562.01    520.53 o
  -5   0  11     6630.18     5720.13    476.65 o
  -3   0  11     6056.27     5504.70    247.38 o
  -1   0  11    10125.43     9816.79    426.52 o
   1   0  11     4797.09     3947.90    307.10 o
   3   0  11    18272.87    17154.43   1022.97 o
   5   0  11      797.54      727.07    146.93 o
   7   0  11     3528.32     3544.90    223.74 o
 -10   1  11     1211.54     1238.42    149.51 o
  -9   1  11     2516.06     2031.12    157.87 o
  -8   1  11     2017.05     1818.70    167.39 o
  -7   1  11      993.32     1078.97     70.98 o
  -6   1  11     1545.05     1505.59     78.04 o
  -5   1  11     3308.37     3023.57    126.31 o
  -4   1  11     6974.42     7182.06    239.52 o
  -3   1  11     2299.74     2128.28    109.37 o
  -2   1  11      173.89      226.88     76.96 o
  -1   1  11     2283.04     2420.74    107.11 o
   0   1  11     9300.71     9487.82    414.79 o
   1   1  11     6361.27     6114.26    295.44 o
   2   1  11     1581.63     1609.48    141.21 o
   3   1  11       59.36      146.89     91.13 o
   4   1  11     4508.41     3938.99    230.75 o
   5   1  11     4913.68     4607.74    202.47 o
   6   1  11     4472.88     3934.76    158.27 o
   7   1  11      567.16      523.41     85.03 o
 -10   2  11     1870.70     1822.36    169.45 o
  -9   2  11        2.50      106.00     74.54 o
  -8   2  11     2307.13     2248.80    159.86 o
  -7   2  11      879.73      853.12     79.56 o
  -6   2  11    11670.35    11124.25    326.71 o
  -5   2  11        8.14       49.26     39.47 o
  -4   2  11       61.14       39.52     37.22 o
  -3   2  11      488.86      545.82     61.69 o
  -2   2  11    11434.24    11394.24    409.69 o
  -1   2  11      468.79      582.96     57.42 o
   0   2  11     1349.58     1119.99     90.55 o
   1   2  11       94.90      137.72     79.12 o
   2   2  11    13274.38    12304.24    535.27 o
   3   2  11      908.99      863.79    119.12 o
   4   2  11     9069.01     7965.72    392.13 o
   5   2  11        1.26      117.21     67.82 o
   6   2  11     1710.84     1514.43    100.82 o
   7   2  11      211.28      318.94     82.73 o
 -10   3  11      332.68      363.20    117.64 o
  -9   3  11     4540.54     4403.97    195.12 o
  -8   3  11     2645.98     2480.48    193.38 o
  -7   3  11      820.18      754.96     66.03 o
  -6   3  11      191.97      271.68     45.76 o
  -5   3  11     8863.82     8849.08    265.94 o
  -4   3  11     4202.80     3964.47    164.64 o
  -3   3  11     4604.28     4507.92    177.13 o
  -2   3  11      675.59      733.70     57.38 o
  -1   3  11     1802.48     1894.56    127.06 o
   0   3  11     3375.15     3460.09    158.10 o
   1   3  11    13249.91    13556.87    577.00 o
   2   3  11      129.22       71.95     85.03 o
   3   3  11       62.83       56.82     86.77 o
   4   3  11     1676.32     1539.23    106.53 o
   5   3  11     6499.40     5978.21    399.62 o
   6   3  11     1991.71     2036.83    217.99 o
   7   3  11      100.89       18.16     85.03 o
 -10   4  11      371.17      499.98    107.81 o
  -9   4  11       70.83       53.39     73.66 o
  -8   4  11      724.81      908.05     90.25 o
  -7   4  11     5858.00     5831.12    224.93 o
  -6   4  11      462.78      502.92     53.23 o
  -5   4  11     6391.29     6030.40    224.86 o
  -4   4  11     1441.49     1421.84     88.50 o
  -3   4  11     3009.30     2633.84    101.43 o
  -2   4  11     1996.82     1904.41    144.72 o
  -1   4  11    10449.61    10006.72    540.87 o
   0   4  11     2407.06     2613.41    132.53 o
   1   4  11     3604.61     3626.25    207.49 o
   2   4  11      687.69      961.72    122.08 o
   3   4  11     9415.65     9146.96   1100.22 o
   4   4  11     1629.05     1755.24    115.03 o
   5   4  11      472.44      324.77     88.43 o
   6   4  11     1184.01     1070.72     90.73 o
   7   4  11     2544.28     2593.26    275.99 o
 -10   5  11     1273.01     1497.18    129.46 o
  -9   5  11      239.25      260.22     81.20 o
  -8   5  11     4548.68     4471.83    192.10 o
  -7   5  11      502.03      499.23     89.98 o
  -6   5  11     1097.69     1080.12    123.39 o
  -5   5  11      287.70      315.15     57.45 o
  -4   5  11    13916.22    13852.13    403.35 o
  -3   5  11     2017.46     2208.95     94.39 o
  -2   5  11      849.03      794.40     86.67 o
  -1   5  11     1315.31     1461.92     78.49 o
   0   5  11    12516.10    12751.82    442.47 o
   1   5  11      796.39      804.23    107.14 o
   2   5  11     3228.21     3574.60    399.91 o
   3   5  11      523.57      616.85    262.30 o
   4   5  11     5082.76     4819.26    232.56 o
   5   5  11      585.15      570.19     83.58 o
   6   5  11     3948.82     4086.12    189.70 o
   7   5  11      534.64      452.27    120.26 o
 -10   6  11      662.83      665.61    155.28 o
  -9   6  11       40.63      103.70     78.41 o
  -8   6  11      621.52      573.06     80.90 o
  -7   6  11     1467.64     1532.37    250.85 o
  -6   6  11     7843.90     7739.93    282.08 o
  -5   6  11      132.45      211.19     56.80 o
  -4   6  11       84.17      111.84     48.68 o
  -3   6  11     3027.91     3105.78    108.58 o
  -2   6  11     9030.20     8969.32    274.55 o
  -1   6  11     4536.29     4285.42    173.75 o
   0   6  11      302.51      198.46     61.71 o
   1   6  11       54.56       60.72     92.17 o
   2   6  11     8622.59     8473.81    392.42 o
   3   6  11     1548.54     1466.86    110.19 o
   4   6  11     2672.44     2467.43    171.25 o
   5   6  11       39.96       21.78     78.78 o
   6   6  11      408.27      296.44    101.96 o
   7   6  11     1335.45     1104.48    145.19 o
  -9   7  11     2558.63     2289.59    141.62 o
  -8   7  11       79.87       44.21     66.31 o
  -7   7  11      596.77      570.24     77.23 o
  -6   7  11      391.34      349.30     66.15 o
  -5   7  11     8512.75     8063.14    289.84 o
  -4   7  11      628.77      659.14     56.23 o
  -3   7  11     6062.05     5666.83    168.44 o
  -2   7  11      439.30      485.28     61.11 o
  -1   7  11     5964.23     6061.81    247.81 o
   0   7  11      580.39      543.86     63.60 o
   1   7  11    12556.31    11677.09    506.01 o
   2   7  11      169.27      213.17     73.76 o
   3   7  11      100.51      135.63     66.97 o
   4   7  11       35.96      -47.66     63.05 o
   5   7  11     5333.96     5469.61    281.07 o
   6   7  11       11.06      -57.62     85.49 o
   7   7  11      211.56      126.32    110.23 o
  -9   8  11       29.48       18.74    203.42 o
  -8   8  11      759.27      666.43    107.91 o
  -7   8  11     2040.90     1909.27    117.31 o
  -6   8  11     2430.04     2277.34    146.83 o
  -5   8  11     3620.15     3814.80    154.50 o
  -4   8  11     2394.25     2285.87     94.15 o
  -3   8  11     2896.06     2989.99    108.86 o
  -2   8  11     8118.27     7445.92    405.60 o
  -1   8  11     7210.79     6972.79    312.88 o
   0   8  11      644.12      691.79     67.04 o
   1   8  11     2413.78     2493.44    473.37 o
   2   8  11     3447.13     3523.53    163.68 o
   3   8  11     4745.78     4413.49    221.09 o
   4   8  11     1402.07     1130.57    209.85 o
   5   8  11      198.70       44.24     80.13 o
   6   8  11     1517.91     1526.19    148.59 o
   7   8  11      912.14      990.32    146.84 o
  -9   9  11       22.14       -2.09    106.30 o
  -8   9  11     1708.16     1775.89    153.97 o
  -7   9  11      231.94      350.46     76.23 o
  -6   9  11      342.64      372.10     69.57 o
  -5   9  11      446.23      492.79     57.35 o
  -4   9  11    15212.75    14645.94    385.88 o
  -3   9  11      164.79      325.84     54.57 o
  -2   9  11      242.05      189.20     57.29 o
  -1   9  11       89.09      200.99     57.71 o
   0   9  11    17268.04    16680.48    484.98 o
   1   9  11       37.97        3.70     58.23 o
   2   9  11     2203.42     2137.89    187.38 o
   3   9  11       49.87       84.72     76.51 o
   4   9  11     1553.43     1451.11    136.92 o
   5   9  11       49.70      -81.78     87.16 o
   6   9  11     1847.01     1645.89    158.52 o
  -9  10  11       81.78      189.01    204.90 o
  -8  10  11       15.52      199.67    103.98 o
  -7  10  11     1428.45     1552.65    143.49 o
  -6  10  11     3038.85     3139.44    132.11 o
  -5  10  11     1311.18     1291.87     80.88 o
  -4  10  11      328.39      401.53     54.81 o
  -3  10  11     7833.02     7263.77    232.65 o
  -2  10  11     7168.91     6772.98    249.84 o
  -1  10  11     8507.82     8857.07    314.66 o
   0  10  11     1000.82     1094.94     77.64 o
   1  10  11      661.11      679.20     80.32 o
   2  10  11     1187.83     1139.96    112.00 o
   3  10  11     2560.32     2576.56    184.46 o
   4  10  11      447.89      449.76     96.03 o
   5  10  11        5.97       46.32    160.23 o
   6  10  11       13.25      -88.23    100.65 o
  -8  11  11       16.29       18.44     97.04 o
  -7  11  11      942.46     1050.16    223.93 o
  -6  11  11      316.65      447.35     72.40 o
  -5  11  11     4851.01     4633.82    152.92 o
  -4  11  11     1261.09     1161.87     82.47 o
  -3  11  11     6720.15     6630.21    218.23 o
  -2  11  11       26.98      226.86     58.78 o
  -1  11  11     2899.32     2360.80    288.97 o
   0  11  11     1130.06     1191.97     72.26 o
   1  11  11     5997.52     5651.53    271.28 o
   2  11  11       84.00      162.92    118.84 o
   3  11  11       94.45      188.45     86.11 o
   4  11  11      167.37      102.56     93.46 o
   5  11  11     2167.56     2270.75    181.86 o
   6  11  11       46.99       17.09    109.82 o
  -8  12  11      284.68      271.82    106.06 o
  -7  12  11      315.52      502.76    111.90 o
  -6  12  11     4216.98     4051.10    228.05 o
  -5  12  11      614.57      472.02    130.25 o
  -4  12  11      309.59      276.42     62.12 o
  -3  12  11      995.48     1008.91    108.21 o
  -2  12  11    13802.28    13057.65    342.92 o
  -1  12  11     2008.35     2257.65    171.33 o
   0  12  11      862.72     1051.11    142.58 o
   1  12  11       92.68      124.00     78.66 o
   2  12  11     2827.64     2836.43    182.34 o
   3  12  11      426.74      521.90    144.42 o
   4  12  11      711.66      798.33    119.51 o
   5  12  11       15.76       17.01    149.05 o
   6  12  11      602.26      745.56    136.76 o
  -8  13  11      981.43     1068.35    151.09 o
  -7  13  11       87.51      162.25    104.10 o
  -6  13  11      103.40       60.44     88.49 o
  -5  13  11     1019.40     1046.17    104.76 o
  -4  13  11     7542.31     7699.33    293.78 o
  -3  13  11      335.40      418.52     65.52 o
  -2  13  11       85.66      167.31     49.72 o
  -1  13  11      826.51      947.24     85.60 o
   0  13  11     6877.16     6953.99    260.62 o
   1  13  11      455.30      574.99     79.93 o
   2  13  11      992.55     1046.32    242.24 o
   3  13  11      329.55      485.44    153.29 o
   4  13  11      679.35     1008.88    138.88 o
   5  13  11      459.91      305.17    178.55 o
  -7  14  11     1196.49     1270.80    147.79 o
  -6  14  11      103.38      117.75     96.56 o
  -5  14  11     1352.98     1273.38    129.77 o
  -4  14  11       34.51      130.33     77.00 o
  -3  14  11     4763.97     4673.28    190.22 o
  -2  14  11      361.57      300.80     76.79 o
  -1  14  11     5402.48     5420.73    214.96 o
   0  14  11      386.47      459.36     67.07 o
   1  14  11     1385.95     1261.50    103.41 o
   2  14  11       13.67      -36.61     99.37 o
   3  14  11     2245.69     2408.50    181.24 o
   4  14  11      218.32      229.47    119.65 o
   5  14  11       10.03       -3.23    119.47 o
  -7  15  11      273.61      307.91    114.59 o
  -6  15  11       51.09      135.93     96.54 o
  -5  15  11     1918.32     1851.42    132.74 o
  -4  15  11     1959.57     1927.59    131.62 o
  -3  15  11     3071.10     3174.64    207.74 o
  -2  15  11      121.59      199.03     89.86 o
  -1  15  11      751.95      769.84     88.69 o
   0  15  11     3567.91     3735.58    163.84 o
   1  15  11     2650.98     2602.32    123.63 o
   2  15  11        9.99       21.71     98.57 o
   3  15  11        1.84       49.39    101.77 o
   4  15  11      813.57      887.62    145.74 o
  -6  16  11     2371.58     2408.53    162.64 o
  -5  16  11        4.22       77.36     99.60 o
  -4  16  11       31.35      -59.43    107.73 o
  -3  16  11        6.89      -45.21     98.87 o
  -2  16  11     4563.13     4764.40    465.59 o
  -1  16  11      141.99       98.89     76.86 o
   0  16  11      290.71      317.99     83.44 o
   1  16  11      583.22      617.91     83.23 o
   2  16  11     2967.87     3321.81    242.24 o
   3  16  11        3.08      -11.76    112.33 o
   4  16  11     1179.95     1312.50    165.96 o
  -6  17  11       63.54      164.16    111.77 o
  -5  17  11      977.82      847.60    202.78 o
  -4  17  11     1387.41     1289.10    156.05 o
  -3  17  11      810.43      875.33    155.28 o
  -2  17  11       64.06       24.93     97.44 o
  -1  17  11     1138.11     1253.47    141.67 o
   0  17  11     1233.29     1103.31    110.94 o
   1  17  11     1409.42     1575.64    195.65 o
   2  17  11      955.66     1231.25    147.61 o
   3  17  11      253.95      376.66    133.75 o
  -5  18  11      512.91      473.46    151.84 o
  -4  18  11        3.98      126.32    127.30 o
  -3  18  11     1745.85     1913.53    196.35 o
  -2  18  11       17.57       95.21    115.30 o
  -1  18  11     2429.66     2388.15    187.35 o
   0  18  11      284.35      301.70    171.61 o
   1  18  11      202.93      290.17    127.11 o
   2  18  11      407.49      455.08    121.38 o
  -4  19  11     1297.05     1407.77    182.22 o
  -3  19  11      420.30      493.36    148.99 o
  -2  19  11        7.19        0.07    117.27 o
  -1  19  11        5.29       68.43    114.96 o
   0  19  11     2121.75     2537.62    304.27 o
   1  19  11      574.81      697.10    206.06 o
 -10   0  12      472.12      844.93    198.73 o
  -8   0  12     5986.12     5525.69    269.43 o
  -6   0  12     7899.33     6969.35    423.24 o
  -4   0  12     2999.91     3077.12    296.62 o
  -2   0  12     6895.45     6735.85    310.59 o
   0   0  12       19.63       69.54     98.34 o
   2   0  12     7772.08     8541.61    557.50 o
   4   0  12     3150.11     2693.42    278.43 o
   6   0  12     3744.75     3878.90    229.04 o
 -10   1  12      981.04     1208.38    153.62 o
  -9   1  12     3166.66     2929.59    193.67 o
  -8   1  12      721.40      824.02    128.69 o
  -7   1  12        7.68       52.62     46.62 o
  -6   1  12     4025.53     3927.65    141.91 o
  -5   1  12    10316.74    10149.26    301.05 o
  -4   1  12     4300.04     4495.02    152.60 o
  -3   1  12      369.30      375.90     56.94 o
  -2   1  12       90.84       96.38     38.97 o
  -1   1  12     3273.29     3298.78    132.93 o
   0   1  12     2927.54     2738.89    172.17 o
   1   1  12     3147.35     3198.28    196.24 o
   2   1  12       14.39      139.84     85.92 o
   3   1  12      424.05      481.72    106.08 o
   4   1  12     4488.84     4080.75    343.86 o
   5   1  12     5444.56     5021.37    220.50 o
   6   1  12     1486.26     1343.05    101.33 o
   7   1  12        2.35      -97.31     78.35 o
 -10   2  12      110.00      235.01    118.96 o
  -9   2  12      495.17      620.43     92.07 o
  -8   2  12      175.07      179.61     71.83 o
  -7   2  12    11026.37    10668.93    392.46 o
  -6   2  12      134.44      199.47     46.41 o
  -5   2  12       37.90      -10.15     39.44 o
  -4   2  12      303.26      426.87     60.13 o
  -3   2  12    10316.40    10137.15    349.93 o
  -2   2  12       74.29       96.59     70.07 o
  -1   2  12     2663.88     2467.55    110.92 o
   0   2  12       36.73       47.34     65.79 o
   1   2  12     3862.19     4153.30    238.90 o
   2   2  12       77.71       22.82     84.08 o
   3   2  12     7865.56     7656.04    656.74 o
   4   2  12      212.60      153.08    160.88 o
   5   2  12      572.16      469.21     82.26 o
   6   2  12      395.71      560.08     82.11 o
   7   2  12     4008.55     4096.24    204.22 o
 -10   3  12     1910.85     1828.63    170.58 o
  -9   3  12      649.23      584.66     94.20 o
  -8   3  12     1546.90     1587.87    189.44 o
  -7   3  12       90.12      283.32     57.64 o
  -6   3  12     7229.76     5717.36    479.03 o
  -5   3  12     3713.79     3614.53    179.78 o
  -4   3  12     5209.64     4946.13    193.07 o
  -3   3  12     1933.50     2085.41     96.99 o
  -2   3  12     1081.79     1152.19     74.35 o
  -1   3  12      478.72      491.06     79.07 o
   0   3  12     5901.16     5923.16    283.83 o
   1   3  12      160.96       48.41     81.28 o
   2   3  12      659.20      713.82    115.31 o
   3   3  12     1898.19     1525.62    143.57 o
   4   3  12     6394.66     6114.35    247.63 o
   5   3  12     1493.72     1440.50    116.50 o
   6   3  12     2319.48     2263.86    152.67 o
   7   3  12       77.41      -16.50    102.43 o
  -9   4  12       14.46       32.58     75.69 o
  -8   4  12     3347.27     3232.39    330.74 o
  -7   4  12     1224.16     1103.54     92.25 o
  -6   4  12     6632.47     6188.38    235.51 o
  -5   4  12     1197.12     1218.09     88.62 o
  -4   4  12     3084.04     2933.48    136.65 o
  -3   4  12     3647.64     3393.91    130.30 o
  -2   4  12     7614.26     7873.75    308.39 o
  -1   4  12       16.63       80.06     55.71 o
   0   4  12       28.23       11.52     55.15 o
   1   4  12      643.36      631.54    101.98 o
   2   4  12     6692.28     7033.64    478.96 o
   3   4  12     1488.63     1480.36    186.58 o
   4   4  12     1441.59     1335.11    107.82 o
   5   4  12      102.78       65.85     72.18 o
   6   4  12     2426.81     2389.01    128.45 o
   7   4  12      743.59      758.53    149.95 o
  -9   5  12     3288.65     3192.90    200.62 o
  -8   5  12       70.18       97.15     70.10 o
  -7   5  12       30.67        4.49     73.02 o
  -6   5  12      209.48      256.51     62.26 o
  -5   5  12    10456.73    10005.42    350.38 o
  -4   5  12     1949.86     2018.16    111.78 o
  -3   5  12      377.98      409.91     64.43 o
  -2   5  12      106.29      155.61     48.57 o
  -1   5  12     7672.61     8113.65    254.78 o
   0   5  12     1045.83      983.58    105.45 o
   1   5  12     3834.27     4090.38    437.25 o
   2   5  12       73.71      177.33     91.67 o
   3   5  12      570.56      452.57    111.77 o
   4   5  12      778.47      771.13     90.81 o
   5   5  12     4347.29     4139.76    196.04 o
   6   5  12      131.31      148.44     99.20 o
   7   5  12       29.77       88.22    119.27 o
  -9   6  12      131.85       77.48    109.85 o
  -8   6  12      497.74      668.26    123.52 o
  -7   6  12     4700.61     4220.06    183.97 o
  -6   6  12      977.93     1117.50     90.49 o
  -5   6  12      576.43      508.80     68.82 o
  -4   6  12     2598.46     2271.58    118.89 o
  -3   6  12     5933.14     5948.62    176.70 o
  -2   6  12     3734.72     3749.24    162.12 o
  -1   6  12     3845.93     3602.34    164.98 o
   0   6  12      185.15      307.65     71.48 o
   1   6  12     2771.09     3010.64    338.78 o
   2   6  12      870.49      716.35    320.85 o
   3   6  12     3771.66     3194.12    159.64 o
   4   6  12     1382.24     1449.56    112.01 o
   5   6  12      300.16      351.34     98.12 o
   6   6  12      740.04      752.81    161.45 o
   7   6  12     2049.09     2255.36    190.91 o
  -9   7  12        2.71       10.53     78.12 o
  -8   7  12     1349.52     1256.14    105.45 o
  -7   7  12        5.45      116.63     64.89 o
  -6   7  12     3609.34     3596.66    164.43 o
  -5   7  12      226.72      227.28     60.67 o
  -4   7  12     5863.63     5669.67    173.07 o
  -3   7  12      733.27      819.34     61.20 o
  -2   7  12     1935.44     1918.43    108.13 o
  -1   7  12       58.68       92.76     47.89 o
   0   7  12    14461.68    13010.48    947.88 o
   1   7  12       29.97       59.20    130.22 o
   2   7  12     1335.52     1418.18    140.29 o
   3   7  12      503.48      645.24     85.38 o
   4   7  12     4133.57     4013.41    228.50 o
   5   7  12      155.05      116.18    162.87 o
   6   7  12      969.42     1012.60    136.75 o
  -9   8  12      101.63      175.32    110.70 o
  -8   8  12     1050.68     1130.17    105.97 o
  -7   8  12     1891.49     1832.88    118.79 o
  -6   8  12     1832.23     1823.94    115.83 o
  -5   8  12       92.78      100.04     52.59 o
  -4   8  12     1425.30     1399.04     76.84 o
  -3   8  12     5817.09     5670.31    171.85 o
  -2   8  12     7101.11     7084.93    261.92 o
  -1   8  12     2156.79     2148.76     91.33 o
   0   8  12      237.16      232.19     82.69 o
   1   8  12     2662.14     2965.21    190.85 o
   2   8  12     4905.24     4558.60    196.05 o
   3   8  12     3538.62     3761.27    774.68 o
   4   8  12      163.04      229.77     95.45 o
   5   8  12      117.50       37.80     98.92 o
   6   8  12      686.40      621.04    125.40 o
  -9   9  12     1823.98     1765.15    249.51 o
  -8   9  12        3.68       76.41     91.98 o
  -7   9  12        3.47        3.35     76.53 o
  -6   9  12      207.07      229.49     65.18 o
  -5   9  12     5812.78     5748.83    197.34 o
  -4   9  12       21.23       74.99     48.90 o
  -3   9  12      758.46      771.95     66.64 o
  -2   9  12      375.21      527.05     70.84 o
  -1   9  12    11394.95    11325.73    393.09 o
   0   9  12      371.39      474.66     72.49 o
   1   9  12     5766.74     5687.72    229.29 o
   2   9  12      120.68      135.63     74.13 o
   3   9  12     1220.69     1640.21    142.30 o
   4   9  12       89.35      120.95     85.41 o
   5   9  12     2904.01     2824.25    198.54 o
   6   9  12        3.78      -38.65    101.89 o
  -8  10  12      919.61      634.10    119.21 o
  -7  10  12      711.83      861.22    157.76 o
  -6  10  12     1096.61     1164.64     87.04 o
  -5  10  12      195.89      301.40     63.44 o
  -4  10  12     1734.03     1534.92     82.15 o
  -3  10  12     2385.70     2388.20    109.72 o
  -2  10  12     8179.62     7873.56    345.55 o
  -1  10  12     2456.20     2590.68    139.62 o
   0  10  12      251.80      231.75     98.45 o
   1  10  12      404.77      515.48     79.66 o
   2  10  12     4448.60     4552.06    330.23 o
   3  10  12      939.96      849.11    117.26 o
   4  10  12      295.86      434.24    105.43 o
   5  10  12       28.71      156.10    104.35 o
   6  10  12      994.15     1093.31    149.24 o
  -8  11  12     1090.04      905.80    134.19 o
  -7  11  12       14.57       70.12     85.65 o
  -6  11  12      593.42      689.84     90.01 o
  -5  11  12      207.03      136.14     59.68 o
  -4  11  12     4751.91     4585.73    171.29 o
  -3  11  12       11.49       97.99     54.05 o
  -2  11  12      241.48      499.17     82.54 o
  -1  11  12     1509.02     1501.48    100.48 o
   0  11  12     9748.91     9225.12    257.56 o
   1  11  12       87.23       52.31     87.86 o
   2  11  12      106.29       37.07     80.23 o
   3  11  12      315.70      270.35     96.27 o
   4  11  12     2158.76     2318.45    449.07 o
   5  11  12      175.57      187.89    107.24 o
  -8  12  12       62.75      -23.89    104.56 o
  -7  12  12     1439.86     1465.64    178.10 o
  -6  12  12      289.02      327.37    101.39 o
  -5  12  12      132.08      -20.18     67.00 o
  -4  12  12      132.30      236.46     65.08 o
  -3  12  12     3901.61     3976.19    154.06 o
  -2  12  12     1436.96     1562.45     88.63 o
  -1  12  12     2336.35     2759.37    119.19 o
   0  12  12       78.05      194.89     66.43 o
   1  12  12     3880.80     4022.26    329.21 o
   2  12  12      782.66      670.73    109.63 o
   3  12  12     2594.11     3056.46    311.02 o
   4  12  12      153.54      257.65    105.39 o
   5  12  12      533.18      506.44    126.43 o
  -7  13  12        0.33      126.32     99.23 o
  -6  13  12      138.40      215.13    101.88 o
  -5  13  12     2671.95     2618.46    197.64 o
  -4  13  12     1061.27     1091.81     90.62 o
  -3  13  12     1058.23     1097.36     85.80 o
  -2  13  12       13.20       94.19     53.30 o
  -1  13  12     5159.18     4999.61    204.92 o
   0  13  12     1609.89     1577.98    133.91 o
   1  13  12     4194.18     4496.83    708.42 o
   2  13  12       86.48      114.68     93.03 o
   3  13  12      363.34      313.36    171.74 o
   4  13  12      864.55      995.57    138.57 o
   5  13  12     1378.62     1582.00    173.56 o
  -7  14  12      136.54      135.75    114.18 o
  -6  14  12     1229.90     1346.35    169.49 o
  -5  14  12        7.36       45.21     86.41 o
  -4  14  12      833.34      962.16    103.92 o
  -3  14  12      295.55      344.82     69.82 o
  -2  14  12     6828.19     6572.92    261.56 o
  -1  14  12      309.58      478.98     83.15 o
   0  14  12      153.04      165.53     73.81 o
   1  14  12        1.81       27.39     92.10 o
   2  14  12     4432.76     4291.22    265.90 o
   3  14  12      303.37      418.91    113.73 o
   4  14  12      241.74      374.61    128.09 o
  -6  15  12      493.29      749.70    161.07 o
  -5  15  12     1009.69      970.01    115.01 o
  -4  15  12     1286.75     1407.02    144.42 o
  -3  15  12      367.04      413.34    107.62 o
  -2  15  12      364.43      233.32     83.57 o
  -1  15  12     2343.19     2224.27    130.27 o
   0  15  12     3514.34     3631.67    193.55 o
   1  15  12      645.01      544.24    112.81 o
   2  15  12      427.91      466.08    110.31 o
   3  15  12      792.61      810.03    135.23 o
   4  15  12      719.55      857.10    154.96 o
  -6  16  12        2.42       59.39    130.60 o
  -5  16  12       99.82      205.71    104.06 o
  -4  16  12       14.94       98.08    111.91 o
  -3  16  12     3144.54     3239.38    217.71 o
  -2  16  12       12.86      -10.73     97.72 o
  -1  16  12     1739.08     1607.39    158.63 o
   0  16  12      241.56      420.48     89.45 o
   1  16  12     1985.89     2008.51    233.63 o
   2  16  12       42.01       55.05    105.46 o
   3  16  12     2217.86     2592.74    204.84 o
  -5  17  12      914.77      960.70    166.65 o
  -4  17  12     1052.80      961.09    288.71 o
  -3  17  12      168.36      174.23    150.46 o
  -2  17  12      153.50      205.91    112.76 o
  -1  17  12      692.44      640.38    191.08 o
   0  17  12     1979.40     2089.50    138.39 o
   1  17  12     1069.82     1161.68    329.40 o
   2  17  12       42.96      -81.36    115.87 o
  -4  18  12      445.34      200.82    143.76 o
  -3  18  12       20.92      227.98    130.71 o
  -2  18  12     2260.59     2133.08    204.58 o
  -1  18  12       13.63       -2.92    110.81 o
   0  18  12        0.94      -91.40    173.02 o
   1  18  12      402.34      372.08    139.79 o
  -2  19  12        6.60       86.52    133.63 o
  -1  19  12     1111.25     1173.00    163.72 o
  -9   0  13     1371.42     1070.53    184.72 o
  -7   0  13     8442.50     7611.07    341.32 o
  -5   0  13     1539.39     1528.85    117.37 o
  -3   0  13    15162.59    16426.73    960.11 o
  -1   0  13      104.26       35.04     77.51 o
   1   0  13     3762.57     3536.04    300.54 o
   3   0  13     3716.83     4151.64    352.22 o
   5   0  13     2270.25     2404.32    287.94 o
  -9   1  13      592.89      591.55    142.04 o
  -8   1  13       61.46      108.74     72.11 o
  -7   1  13     1047.16      924.16     73.25 o
  -6   1  13     7499.50     7046.03    223.45 o
  -5   1  13     5152.48     4823.26    165.17 o
  -4   1  13     2467.97     2185.21    114.41 o
  -3   1  13        7.74      197.31     71.31 o
  -2   1  13     3363.25     3202.26    145.00 o
  -1   1  13     3015.97     3141.06    133.25 o
   0   1  13     2765.41     2531.39    170.45 o
   1   1  13      563.93      585.52    104.79 o
   2   1  13       12.53      -54.24     81.68 o
   3   1  13     2167.17     2070.86    185.62 o
   4   1  13     3241.98     3147.59    221.45 o
   5   1  13     1483.33     1631.41    125.04 o
   6   1  13      235.74      428.17    154.35 o
  -9   2  13       13.63      127.76     86.21 o
  -8   2  13     4637.19     4330.30    199.48 o
  -7   2  13      469.40      507.85     63.88 o
  -6   2  13     1215.66     1076.70     74.02 o
  -5   2  13      218.63      295.85     58.83 o
  -4   2  13     7959.89     7894.73    285.11 o
  -3   2  13     1086.24      986.66     71.75 o
  -2   2  13     7143.31     6983.86    316.74 o
  -1   2  13       18.45      105.55     58.68 o
   0   2  13     1175.62     1234.20    122.31 o
   1   2  13       54.30        6.93     76.47 o
   2   2  13     6433.92     7083.85    348.89 o
   3   2  13      236.73      245.36    107.57 o
   4   2  13        0.07      -44.88    100.15 o
   5   2  13        4.07      -33.25     74.69 o
   6   2  13     4283.66     4410.89    205.70 o
  -9   3  13     1577.92     1398.71    117.69 o
  -8   3  13       25.34      101.38     70.20 o
  -7   3  13     1096.32     1068.34    141.74 o
  -6   3  13     1563.68     1324.47     96.72 o
  -5   3  13     7852.01     7378.68    271.41 o
  -4   3  13     2037.49     2034.77    127.35 o
  -3   3  13      412.58      417.36     57.03 o
  -2   3  13       56.70      158.63     59.92 o
  -1   3  13    11654.49    10766.68    385.15 o
   0   3  13      740.08      844.29    134.46 o
   1   3  13     1326.50     1235.04    131.70 o
   2   3  13      106.47      168.29     92.43 o
   3   3  13     3673.64     3539.97    417.32 o
   4   3  13     2321.97     2747.17    204.42 o
   5   3  13     3418.83     2959.66    165.93 o
   6   3  13        3.00      -28.13     73.76 o
  -9   4  13     1086.23     1356.41    117.88 o
  -8   4  13      423.40      388.87    107.80 o
  -7   4  13     4377.45     3950.91    210.86 o
  -6   4  13       89.39      220.57     64.21 o
  -5   4  13      243.61      245.59     96.33 o
  -4   4  13     1179.37     1068.30     86.98 o
  -3   4  13     7971.66     7914.07    251.51 o
  -2   4  13      331.87      413.84     56.49 o
  -1   4  13      234.77      232.39     62.55 o
   0   4  13      908.21      768.66    105.14 o
   1   4  13     5962.55     5239.49    277.55 o
   2   4  13      933.58      893.42    124.30 o
   3   4  13     2590.30     2254.72    360.64 o
   4   4  13      244.14      297.04     78.69 o
   5   4  13     2435.49     2452.43    152.21 o
   6   4  13      370.34      439.49     97.01 o
  -9   5  13       16.48      103.16     87.73 o
  -8   5  13      505.81      506.35     86.70 o
  -7   5  13      317.03      431.28     76.50 o
  -6   5  13     4849.06     4627.76    193.72 o
  -5   5  13      759.64      630.30     72.52 o
  -4   5  13     2833.56     2981.68    124.66 o
  -3   5  13      707.98      781.69     71.12 o
  -2   5  13     4003.96     3763.97    164.10 o
  -1   5  13      396.10      383.84     71.22 o
   0   5  13     4184.37     4173.54    381.40 o
   1   5  13      356.59      519.85    104.94 o
   2   5  13      199.64      293.03    104.08 o
   3   5  13      764.72      519.97    126.87 o
   4   5  13     5427.83     5319.60    412.97 o
   5   5  13       83.48      101.57     82.58 o
   6   5  13      164.59      335.70    117.32 o
  -9   6  13      118.17      210.11     89.23 o
  -8   6  13     2449.21     2396.89    197.34 o
  -7   6  13     1771.86     1436.13    106.38 o
  -6   6  13      510.07      512.70     75.87 o
  -5   6  13      306.44      404.39     65.39 o
  -4   6  13     3452.73     3348.89    214.85 o
  -3   6  13     2404.54     2600.30    116.80 o
  -2   6  13     6867.76     6731.97    255.26 o
  -1   6  13      133.82      263.03     67.12 o
   0   6  13      747.35      782.51     98.64 o
   1   6  13     2202.67     2411.78    174.06 o
   2   6  13     5726.33     5713.10    299.33 o
   3   6  13      797.33      681.09     90.23 o
   4   6  13      233.37      151.50     76.58 o
   5   6  13      234.23      456.03    109.79 o
   6   6  13     2392.91     2602.53    198.44 o
  -9   7  13     1672.35     1808.97    136.93 o
  -8   7  13      129.15      152.40     79.81 o
  -7   7  13      780.51      779.90     88.81 o
  -6   7  13       40.80        6.67     58.83 o
  -5   7  13     4628.34     4552.03    169.98 o
  -4   7  13      492.69      452.21     62.57 o
  -3   7  13       10.07       38.61     47.07 o
  -2   7  13        3.19       72.02     55.66 o
  -1   7  13    12030.53    11770.02    356.30 o
   0   7  13     1445.03     1433.78    108.92 o
   1   7  13     2385.19     2682.80    288.78 o
   2   7  13       27.95      106.44     96.89 o
   3   7  13     4010.55     3629.08    193.85 o
   4   7  13      336.83      174.87     91.45 o
   5   7  13     1772.08     1802.24    162.27 o
   6   7  13        3.80      170.28    111.53 o
  -9   8  13      563.96      668.99    134.77 o
  -8   8  13     1406.75     1381.94    182.74 o
  -7   8  13      959.71      894.42     97.04 o
  -6   8  13       73.83       91.90     65.58 o
  -5   8  13       27.71       85.82     57.39 o
  -4   8  13     2862.17     2649.94    119.21 o
  -3   8  13     4357.00     3973.74    150.41 o
  -2   8  13     1661.57     1876.98    113.12 o
  -1   8  13     1534.46     1507.68     90.16 o
   0   8  13     2332.51     2138.14    130.10 o
   1   8  13     3489.29     3663.48    221.87 o
   2   8  13     4272.23     3899.80    183.85 o
   3   8  13     1856.17     1532.72    138.64 o
   4   8  13        0.64     -103.47     87.71 o
   5   8  13     1144.44     1181.75    136.78 o
   6   8  13     1055.14     1330.08    177.39 o
  -8   9  13      105.32      191.72     92.85 o
  -7   9  13        8.36       60.38    115.58 o
  -6   9  13     2496.02     2423.60    121.08 o
  -5   9  13        1.24      -21.02     54.69 o
  -4   9  13     1667.59     1675.69    114.08 o
  -3   9  13      607.10      688.91     92.83 o
  -2   9  13     3189.55     3339.07    156.23 o
  -1   9  13      657.19      622.01     68.91 o
   0   9  13     9928.14     9664.77    356.29 o
   1   9  13       17.04      125.58     61.24 o
   2   9  13      254.29      341.26     92.69 o
   3   9  13        2.87      -42.95     82.36 o
   4   9  13     5127.57     4840.57    728.60 o
   5   9  13       33.80       -5.23    101.17 o
  -8  10  13      492.21      351.69    112.73 o
  -7  10  13     1583.95     1657.52    111.61 o
  -6  10  13      276.66      296.46     72.09 o
  -5  10  13      247.13      152.35     62.03 o
  -4  10  13      234.93      206.45     68.97 o
  -3  10  13     4106.69     4217.88    228.00 o
  -2  10  13     2623.22     2804.49    297.02 o
  -1  10  13      459.72      394.32     64.70 o
   0  10  13      107.64      272.19     63.60 o
   1  10  13     4393.23     4557.90    576.85 o
   2  10  13     2860.60     2746.70    182.95 o
   3  10  13     2385.81     2464.97    178.43 o
   4  10  13       12.64      -18.51     97.11 o
   5  10  13      591.77      747.25    129.37 o
  -8  11  13        1.46      112.63    112.65 o
  -7  11  13      321.13      334.62    106.45 o
  -6  11  13      213.27      229.88     71.07 o
  -5  11  13     1942.09     1988.69    109.77 o
  -4  11  13        1.44      -33.91     60.65 o
  -3  11  13      132.76      135.70     60.22 o
  -2  11  13      446.27      662.32     84.06 o
  -1  11  13     5761.51     5883.45    180.71 o
   0  11  13      357.05      344.24     72.53 o
   1  11  13     2293.10     2150.47    156.25 o
   2  11  13       55.00      142.67     91.20 o
   3  11  13     3076.83     2905.88    197.67 o
   4  11  13      222.27       24.65     91.84 o
   5  11  13     1053.12     1333.14    232.80 o
  -7  12  13      188.30      212.13    121.80 o
  -6  12  13      195.83      155.16     94.94 o
  -5  12  13       17.51       23.08     79.06 o
  -4  12  13      778.85      852.61     85.70 o
  -3  12  13      479.91      565.27     74.52 o
  -2  12  13     2512.17     2443.45    113.62 o
  -1  12  13      115.06      188.91    115.88 o
   0  12  13     1901.96     2156.88    127.66 o
   1  12  13     1120.82      828.93    128.48 o
   2  12  13     6125.76     6421.08    318.29 o
   3  12  13      517.25      575.91    119.38 o
   4  12  13       21.81      -84.30    104.01 o
  -7  13  13      263.86      105.47    102.79 o
  -6  13  13     1012.26     1109.18    133.71 o
  -5  13  13      413.31      325.78    104.47 o
  -4  13  13      417.88      459.46     77.58 o
  -3  13  13       21.57       85.99     66.41 o
  -2  13  13     1992.45     2088.98     99.87 o
  -1  13  13     1310.51     1323.32    105.06 o
   0  13  13     5736.06     5821.96    235.49 o
   1  13  13       73.19       99.98     95.49 o
   2  13  13       67.37       31.19     98.85 o
   3  13  13      959.43     1355.73    153.26 o
   4  13  13     2818.99     3721.40    242.61 o
  -6  14  13      168.51       90.58    114.66 o
  -5  14  13      111.71      156.57    103.18 o
  -4  14  13      109.32      142.14     85.66 o
  -3  14  13     2541.55     2739.00    134.50 o
  -2  14  13      173.73      309.45     94.66 o
  -1  14  13      330.88      284.07     80.92 o
   0  14  13       37.62        3.79     74.10 o
   1  14  13     4061.50     4392.99    245.93 o
   2  14  13      333.22      352.17    113.39 o
   3  14  13     1274.04     1170.04    206.25 o
  -6  15  13      568.43      580.64    137.48 o
  -5  15  13      803.80      930.10    142.65 o
  -4  15  13      315.43      432.70    104.20 o
  -3  15  13       24.35       52.59    106.02 o
  -2  15  13      472.85      670.13    153.43 o
  -1  15  13     2125.04     1929.72    130.03 o
   0  15  13     1005.61     1202.93    111.54 o
   1  15  13     1141.65     1286.00    145.08 o
   2  15  13      526.67      571.36    122.73 o
   3  15  13      588.79      636.32    209.53 o
  -5  16  13       12.19      109.78    174.69 o
  -4  16  13      678.37      452.75    129.90 o
  -3  16  13        0.86        2.99    113.19 o
  -2  16  13     2062.63     2291.96    183.81 o
  -1  16  13        3.91      -38.48     88.15 o
   0  16  13      449.31      497.91     96.26 o
   1  16  13        2.84      -32.48    106.79 o
   2  16  13     2813.79     3333.59    225.45 o
  -4  17  13      362.31      235.74    175.40 o
  -3  17  13      225.31      174.98    143.33 o
  -2  17  13      319.07      335.56    125.16 o
  -1  17  13     1210.04     1323.68    161.55 o
   0  17  13     1140.05     1164.09    128.49 o
   1  17  13      180.00      -85.19    120.88 o
  -2  18  13      202.00      230.67    132.62 o
  -1  18  13      108.49      181.87    134.17 o
  -8   0  14     3304.39     3179.23    399.84 o
  -6   0  14       64.94       88.30     71.24 o
  -4   0  14    12855.90    12498.12    752.89 o
  -2   0  14     5200.32     5296.13    557.82 o
   0   0  14     5212.28     5635.83    404.15 o
   2   0  14     2820.11     3475.75    328.69 o
   4   0  14     1015.33      854.83    209.40 o
   6   0  14     2943.93     2963.32    216.58 o
  -9   1  14      685.86      735.45    250.73 o
  -8   1  14       83.15      118.88     74.66 o
  -7   1  14      794.66      840.51     75.08 o
  -6   1  14     3175.96     2862.53    174.20 o
  -5   1  14     5448.97     5657.58    221.33 o
  -4   1  14      974.09     1013.39     85.40 o
  -3   1  14      675.29      786.96     84.62 o
  -2   1  14     5721.25     5787.22    202.96 o
  -1   1  14     5971.65     5529.01    239.69 o
   0   1  14     1545.96     1493.97    189.22 o
   1   1  14        3.75       -6.83     75.37 o
   2   1  14     1414.58     1707.80    162.23 o
   3   1  14     1712.05     1866.09    426.58 o
   4   1  14     1177.16     1414.41    165.01 o
   5   1  14      241.66      310.40     93.77 o
   6   1  14       89.22      141.08     82.09 o
  -9   2  14     1197.40     1488.30    127.32 o
  -8   2  14      323.40      241.45     76.99 o
  -7   2  14     2178.68     2034.28    104.08 o
  -6   2  14       36.42      194.85     64.20 o
  -5   2  14     2653.98     2251.11    135.61 o
  -4   2  14      636.92      667.22     73.77 o
  -3   2  14    15700.62    15104.94    729.60 o
  -2   2  14      219.73      345.99     59.91 o
  -1   2  14      662.96      560.26     76.77 o
   0   2  14       96.65      163.99     75.84 o
   1   2  14     7382.25     7651.47    368.33 o
   2   2  14       28.46      212.15    172.64 o
   3   2  14       28.62      -78.33    159.33 o
   4   2  14        3.53      112.39    135.49 o
   5   2  14     2796.39     2778.97    166.60 o
   6   2  14       35.61      -38.95     82.76 o
  -9   3  14       16.71       -3.56     83.12 o
  -8   3  14       76.49       36.52     71.38 o
  -7   3  14     1168.89     1204.99    100.31 o
  -6   3  14     5505.82     5251.53    212.90 o
  -5   3  14     1267.06     1073.14     89.84 o
  -4   3  14      966.92     1141.64    107.65 o
  -3   3  14      259.72      476.16     70.39 o
  -2   3  14     9731.62     9757.96    324.71 o
  -1   3  14     5033.00     4864.78    333.59 o
   0   3  14     1949.06     1875.59    150.84 o
   1   3  14      136.01      316.78     99.94 o
   2   3  14     3155.37     3443.46    347.65 o
   3   3  14     1412.27     2001.46    182.56 o
   4   3  14     2603.16     2724.10    214.53 o
   5   3  14       25.17      202.97     89.64 o
   6   3  14       11.85      159.48     89.29 o
  -9   4  14      183.28      255.80     93.13 o
  -8   4  14     1904.86     2001.17    131.09 o
  -7   4  14      851.80      826.55     89.03 o
  -6   4  14        2.89      107.19     61.84 o
  -5   4  14      286.04      376.17     68.47 o
  -4   4  14     7665.98     7513.65    245.80 o
  -3   4  14      833.18      784.65     76.39 o
  -2   4  14     3138.79     2989.97    165.13 o
  -1   4  14     1794.98     1770.42    117.72 o
   0   4  14     4587.83     4451.20    244.22 o
   1   4  14     1429.52     1375.75    224.96 o
   2   4  14     3804.26     4280.61    276.76 o
   3   4  14        1.53      135.32    109.98 o
   4   4  14     1100.87     1143.60    112.35 o
   5   4  14      148.09      129.54     89.41 o
   6   4  14     2306.35     2538.29    161.65 o
  -9   5  14      516.57      489.41    102.09 o
  -8   5  14       57.37      112.11     75.78 o
  -7   5  14     2087.53     1828.91    215.10 o
  -6   5  14      313.21      396.46     71.15 o
  -5   5  14     3758.56     3557.03    163.54 o
  -4   5  14      684.58      635.36     95.54 o
  -3   5  14     1423.94     1298.12     95.87 o
  -2   5  14      182.40      154.31     47.14 o
  -1   5  14     9289.58     8933.24    359.57 o
   0   5  14     1618.96     1618.39    294.05 o
   1   5  14        2.64      131.71     94.61 o
   2   5  14       52.68      150.61    101.22 o
   3   5  14     4904.42     4912.47    391.16 o
   4   5  14      301.93      334.01     87.20 o
   5   5  14      415.34      335.70    117.11 o
  -9   6  14     1024.73     1037.59    117.75 o
  -8   6  14      829.37      888.39    102.16 o
  -7   6  14      639.90      566.60     88.13 o
  -6   6  14       35.07       77.65     63.84 o
  -5   6  14     1090.98      995.45    112.68 o
  -4   6  14     2081.44     2087.24    183.55 o
  -3   6  14     8187.68     8548.55    344.42 o
  -2   6  14       19.54       72.38     80.95 o
  -1   6  14      401.56      528.86     78.60 o
   0   6  14     2765.27     2644.21    182.27 o
   1   6  14     5214.44     5572.28    295.08 o
   2   6  14     1348.85     1690.53    167.85 o
   3   6  14      161.55      100.90     69.68 o
   4   6  14       53.15       79.57     84.06 o
   5   6  14     2175.13     1894.49    303.37 o
  -8   7  14       39.33      109.32     82.65 o
  -7   7  14      105.05      304.25     80.27 o
  -6   7  14     4079.09     3851.63    279.81 o
  -5   7  14       42.96       63.50     56.04 o
  -4   7  14     1029.43      917.82     99.02 o
  -3   7  14      411.88      365.70     69.64 o
  -2   7  14     6163.61     6154.91    242.24 o
  -1   7  14      309.61      430.05    123.85 o
   0   7  14     3561.90     2990.41    193.51 o
   1   7  14      293.32      365.05    109.85 o
   2   7  14     3249.81     3369.17    225.41 o
   3   7  14      326.07      214.65     83.99 o
   4   7  14     4480.64     4571.95    259.33 o
   5   7  14        6.58      118.12     91.98 o
  -8   8  14     1449.31     1367.13    123.18 o
  -7   8  14      973.55     1021.53    121.05 o
  -6   8  14        5.02       28.31     60.88 o
  -5   8  14      353.91      439.76     91.73 o
  -4   8  14     1554.20     1617.43     99.50 o
  -3   8  14     1753.26     1799.63    114.63 o
  -2   8  14     2275.32     2369.22    132.45 o
  -1   8  14      849.98      793.11     93.28 o
   0   8  14     1824.75     2013.69    365.39 o
   1   8  14     3800.33     4083.00    520.16 o
   2   8  14     3328.10     3515.13    192.86 o
   3   8  14      176.36      309.98    157.28 o
   4   8  14     1113.93     1000.16    132.48 o
   5   8  14      554.97      605.13    169.87 o
  -8   9  14        9.62      113.45     91.53 o
  -7   9  14     1641.97     1662.13    111.38 o
  -6   9  14      124.65       88.79     65.70 o
  -5   9  14     2169.45     2153.66    113.81 o
  -4   9  14       43.02       47.89     58.33 o
  -3   9  14      431.91      432.40     68.83 o
  -2   9  14      472.85      453.69     81.03 o
  -1   9  14     5671.23     5779.43    203.01 o
   0   9  14      160.95      198.33    102.60 o
   1   9  14       36.61       82.34     96.63 o
   2   9  14       80.83      269.61     86.25 o
   3   9  14     6518.63     6764.25    332.65 o
   4   9  14       44.26       -2.16     95.18 o
   5   9  14      570.56      377.55    164.67 o
  -8  10  14     1916.77     1987.00    180.88 o
  -7  10  14      282.41      440.86     87.66 o
  -6  10  14        7.13      -46.20     67.68 o
  -5  10  14      127.03      135.83     65.19 o
  -4  10  14     1933.57     1887.77    122.40 o
  -3  10  14     1290.68     1290.83     92.66 o
  -2  10  14      262.45      267.88     72.78 o
  -1  10  14       10.53      -50.98     60.67 o
   0  10  14     2638.49     2390.33    181.10 o
   1  10  14     3175.64     2756.85    179.40 o
   2  10  14     2666.12     2621.49    371.30 o
   3  10  14      267.61      489.15    171.67 o
   4  10  14      671.41      783.73    146.61 o
  -7  11  14      186.46      146.26    109.44 o
  -6  11  14     1650.17     1678.49    109.09 o
  -5  11  14       43.10      108.21     77.14 o
  -4  11  14      430.07      317.04     77.57 o
  -3  11  14      236.89      267.89     70.09 o
  -2  11  14     2667.93     2483.46    140.42 o
  -1  11  14       38.41      -14.10     61.45 o
   0  11  14     3022.85     2853.02    183.27 o
   1  11  14       32.63      106.41    119.48 o
   2  11  14     1681.95     1707.31    194.43 o
   3  11  14      115.70      137.43    138.32 o
   4  11  14     2406.65     2342.22    191.92 o
  -7  12  14      672.85      865.19    136.66 o
  -6  12  14      143.51       49.62     98.81 o
  -5  12  14      431.63      353.96     88.57 o
  -4  12  14      218.04       96.37     76.39 o
  -3  12  14     1489.31     1620.19    103.86 o
  -2  12  14      520.77      452.79     71.23 o
  -1  12  14      345.79      331.35     88.69 o
   0  12  14      455.92      314.32     98.28 o
   1  12  14     4676.86     5069.06    265.47 o
   2  12  14     1256.11     1149.63    137.77 o
   3  12  14      282.26      231.95    115.37 o
   4  12  14        4.42       79.19    114.41 o
  -6  13  14      248.03      247.95    151.62 o
  -5  13  14     1130.46      868.13    207.47 o
  -4  13  14        7.92      -20.92     77.51 o
  -3  13  14      168.33      166.07     73.23 o
  -2  13  14      474.42      600.29     82.32 o
  -1  13  14     3108.17     3180.41    159.20 o
   0  13  14      229.79      445.92    105.93 o
   1  13  14       39.06      -17.21    100.27 o
   2  13  14      405.76      567.96    128.22 o
   3  13  14     3690.74     4096.45    397.98 o
  -6  14  14        0.99      -14.50    113.11 o
  -5  14  14        4.02      -34.97    100.44 o
  -4  14  14     1664.75     1807.07    160.98 o
  -3  14  14      258.80       68.01     84.11 o
  -2  14  14      648.42      671.16    101.64 o
  -1  14  14        7.59      128.39     83.54 o
   0  14  14     1671.11     2036.59    164.80 o
   1  14  14      220.38      126.05    109.34 o
   2  14  14     2893.64     3389.87    402.54 o
   3  14  14       46.83      -31.41    119.20 o
  -5  15  14       86.76      129.99    125.43 o
  -4  15  14      301.84      523.05    166.47 o
  -3  15  14      184.17      350.56    101.07 o
  -2  15  14     1139.40     1156.69    206.52 o
  -1  15  14      630.56      763.98    107.19 o
   0  15  14     1064.25     1066.39    113.21 o
   1  15  14       30.18      104.63    115.27 o
   2  15  14      397.82      758.14    142.37 o
  -4  16  14        3.91      -19.42    136.82 o
  -3  16  14     1415.67     1654.00    177.36 o
  -2  16  14        6.95       -8.03    101.16 o
  -1  16  14       49.19      -70.55    110.30 o
   0  16  14       35.18       -2.68    121.19 o
   1  16  14     2326.58     2514.26    257.35 o
  -2  17  14      778.36      606.45    234.98 o
  -1  17  14      853.60      762.54    126.84 o
  -9   0  15      846.15      734.64    194.10 o
  -7   0  15      240.32      224.41     87.64 o
  -5   0  15     5190.72     4767.38    352.34 o
  -3   0  15     6814.49     6469.34    319.86 o
  -1   0  15     4105.40     4038.52    326.76 o
   1   0  15     6406.46     6253.24    460.71 o
   3   0  15      530.58      404.40    187.29 o
   5   0  15     1234.65     1259.88    263.90 o
  -9   1  15       85.62       83.23    103.71 o
  -8   1  15      280.69      138.68     89.45 o
  -7   1  15      772.20      651.75     73.18 o
  -6   1  15     2524.67     2416.39    134.20 o
  -5   1  15      685.26      834.03     85.20 o
  -4   1  15       66.27      165.64    123.15 o
  -3   1  15     2948.59     2944.51    134.59 o
  -2   1  15     8363.85     8280.31    352.72 o
  -1   1  15     5103.60     4921.78    260.39 o
   0   1  15      746.61      531.88    102.11 o
   1   1  15      100.85       94.21     91.85 o
   2   1  15     3048.00     3309.90    415.40 o
   3   1  15      842.83     1115.45    312.04 o
   4   1  15      453.69      502.27    157.34 o
   5   1  15        6.61      -43.64     94.25 o
  -9   2  15       17.70      -34.33    102.39 o
  -8   2  15     1395.28     1322.62    134.23 o
  -7   2  15       43.76      137.85     68.39 o
  -6   2  15      414.84      426.49     93.56 o
  -5   2  15      151.51      123.72     66.46 o
  -4   2  15    10655.10    11060.92    343.17 o
  -3   2  15      116.20      229.96     57.00 o
  -2   2  15      431.77      390.57     65.46 o
  -1   2  15      697.50      705.23     88.45 o
   0   2  15     8025.61     7433.44    384.35 o
   1   2  15       39.36       15.02     87.92 o
   2   2  15     1088.78      862.60    134.19 o
   3   2  15       91.00       72.14    109.33 o
   4   2  15     1252.44     1097.37    165.09 o
   5   2  15        7.01      -85.84    146.52 o
  -8   3  15       49.85      169.83     81.82 o
  -7   3  15     1677.55     1587.47    116.12 o
  -6   3  15      378.50      418.81     85.59 o
  -5   3  15     2568.67     2531.36    138.55 o
  -4   3  15      204.55      433.04     73.96 o
  -3   3  15     4971.77     5135.23    220.53 o
  -2   3  15     3448.18     3382.06    146.24 o
  -1   3  15     5232.34     5525.39    231.41 o
   0   3  15     1722.29     1744.66    318.73 o
   1   3  15     1360.21     1250.43    142.52 o
   2   3  15      265.13      348.19    114.41 o
   3   3  15     2162.00     2314.48    323.87 o
   4   3  15      142.56      132.88    120.80 o
   5   3  15        1.61       39.34     90.47 o
  -8   4  15      291.69      314.08    104.63 o
  -7   4  15      290.69      210.70    108.10 o
  -6   4  15       48.27       56.06     66.81 o
  -5   4  15     3675.73     3806.54    173.99 o
  -4   4  15     1167.55     1120.83     87.43 o
  -3   4  15     4103.20     3987.49    158.38 o
  -2   4  15      100.91      168.93     70.29 o
  -1   4  15     1640.84     1661.78    150.78 o
   0   4  15     1338.12     1298.16    134.59 o
   1   4  15     6183.13     6212.90    324.13 o
   2   4  15        9.75      -19.15    102.93 o
   3   4  15      175.28       44.32    114.66 o
   4   4  15      157.42       85.94     86.55 o
   5   4  15     2090.65     1817.44    150.51 o
  -8   5  15      472.72      473.95     93.80 o
  -7   5  15      296.54      378.14     82.57 o
  -6   5  15     3549.88     3785.47    176.43 o
  -5   5  15       31.13      105.66     61.81 o
  -4   5  15       42.47       37.55     57.63 o
  -3   5  15      249.04      262.04     60.90 o
  -2   5  15     7626.33     7718.46    298.43 o
  -1   5  15      934.10     1167.65    103.56 o
   0   5  15      247.68      179.79    140.76 o
   1   5  15       86.73      230.63    111.58 o
   2   5  15     4151.04     4422.65    356.01 o
   3   5  15      426.02      476.75    138.52 o
   4   5  15     1134.33     1035.85    118.15 o
   5   5  15        5.62      -46.20    100.93 o
  -8   6  15     1406.30     1403.09    235.45 o
  -7   6  15      317.00      372.92     82.65 o
  -6   6  15      473.49      596.78     85.59 o
  -5   6  15      791.50      860.97    111.42 o
  -4   6  15     4918.08     5017.21    185.22 o
  -3   6  15      773.91      841.85     81.21 o
  -2   6  15      146.24      157.28     78.55 o
  -1   6  15     2057.31     2046.01    131.43 o
   0   6  15     3249.20     3086.11    202.83 o
   1   6  15     1303.55     1210.54    144.06 o
   2   6  15     1330.34     1474.13    165.31 o
   3   6  15      435.47      506.98     93.79 o
   4   6  15      980.18     1010.51    135.25 o
   5   6  15      578.44      889.94    140.50 o
  -8   7  15        8.15       25.47     85.78 o
  -7   7  15     2998.46     2785.46    159.79 o
  -6   7  15       10.12       50.74     65.97 o
  -5   7  15     1595.20     1614.67    176.97 o
  -4   7  15       46.89      133.25     65.70 o
  -3   7  15     3103.77     3150.78    158.59 o
  -2   7  15      101.36      125.97     70.04 o
  -1   7  15     2886.75     3018.19    163.03 o
   0   7  15     1005.85      983.35    157.15 o
   1   7  15     1230.39     1304.86    148.70 o
   2   7  15       14.62      -98.31    111.29 o
   3   7  15     4114.35     4139.33    240.81 o
   4   7  15       71.19       70.51     98.81 o
  -8   8  15     1036.73     1104.21    121.82 o
  -7   8  15      162.77       95.84     74.78 o
  -6   8  15       25.16       61.34     69.45 o
  -5   8  15     1377.10     1230.40     94.52 o
  -4   8  15     2568.31     2682.86    130.12 o
  -3   8  15     1158.27     1173.85    104.08 o
  -2   8  15       46.04      122.13     62.10 o
  -1   8  15      224.40      243.54    138.87 o
   0   8  15     2243.16     1977.81    165.34 o
   1   8  15     2992.40     3183.85    657.77 o
   2   8  15      161.47      193.86     86.82 o
   3   8  15       75.87       37.78    164.09 o
   4   8  15      728.92      846.31    137.22 o
  -7   9  15       30.48       55.16     79.22 o
  -6   9  15     3016.88     3223.63    147.96 o
  -5   9  15       33.74      140.80     67.82 o
  -4   9  15        8.16      -54.44     70.21 o
  -3   9  15       30.26       87.06     73.40 o
  -2   9  15     2972.75     2974.44    137.77 o
  -1   9  15      147.91      181.39     81.34 o
   0   9  15      565.05      627.29    118.51 o
   1   9  15      603.94      715.42    135.39 o
   2   9  15     3333.71     3466.89    213.45 o
   3   9  15        4.04      -39.04     97.76 o
   4   9  15     1807.03     1737.06    309.41 o
  -7  10  15       87.42      119.24     88.46 o
  -6  10  15       94.72      152.48     74.84 o
  -5  10  15     1229.59     1317.12     98.04 o
  -4  10  15      847.20      646.11     93.12 o
  -3  10  15      796.99      963.18    104.74 o
  -2  10  15       50.87       99.62     64.94 o
  -1  10  15     1051.50     1153.51    114.09 o
   0  10  15     1198.56     1003.02    144.16 o
   1  10  15     2287.69     2284.64    172.32 o
   2  10  15      803.62      800.95    123.57 o
   3  10  15      121.31      157.86    100.06 o
   4  10  15      466.58      409.20    118.38 o
  -7  11  15     2215.39     2164.16    181.97 o
  -6  11  15      100.08      124.03     78.79 o
  -5  11  15      840.57      761.53     98.61 o
  -4  11  15        5.84       25.07     76.72 o
  -3  11  15     1480.34     1631.06    122.22 o
  -2  11  15       36.02      -35.37     66.35 o
  -1  11  15     2044.61     2230.89    125.44 o
   0  11  15       45.20      133.05     90.88 o
   1  11  15      258.42      310.26    178.42 o
   2  11  15      335.59      296.36    112.24 o
   3  11  15     3694.05     3980.85    305.62 o
  -6  12  15      391.72      318.29    112.32 o
  -5  12  15      158.69       96.15     88.85 o
  -4  12  15     1747.57     1742.71    128.70 o
  -3  12  15      509.24      420.39     89.28 o
  -2  12  15       41.49       72.79     64.60 o
  -1  12  15       21.19       25.98     75.24 o
   0  12  15     2117.14     2096.70    213.06 o
   1  12  15      615.43      607.98    118.43 o
   2  12  15      599.90      934.70    135.02 o
   3  12  15        2.95       38.12    116.55 o
  -6  13  15     1769.76     1887.58    297.52 o
  -5  13  15       17.41       97.59    110.29 o
  -4  13  15       10.70       54.48     83.76 o
  -3  13  15     1142.65     1342.18    122.20 o
  -2  13  15     1355.20     1464.92    129.96 o
  -1  13  15      241.83      201.48     82.05 o
   0  13  15      109.96       70.88     97.88 o
   1  13  15       59.34       43.85    118.33 o
   2  13  15     1954.32     2190.64    331.52 o
  -5  14  15     1554.61     1584.30    189.86 o
  -4  14  15      119.35      173.58    104.80 o
  -3  14  15      738.32      764.66    137.60 o
  -2  14  15      120.64      196.95     98.81 o
  -1  14  15      476.92      651.39    133.48 o
   0  14  15      148.52      109.83    108.49 o
   1  14  15     1824.48     1933.97    211.59 o
  -4  15  15      205.21      248.74    171.87 o
  -3  15  15      192.15      155.09    116.77 o
  -2  15  15      472.84      710.91    119.39 o
  -1  15  15      686.03      644.81    135.57 o
   0  15  15       65.87       23.30    132.98 o
  -2  16  15        1.11        7.87    111.07 o
  -8   0  16      610.34      993.89    138.64 o
  -6   0  16      570.24      566.12    154.13 o
  -4   0  16     2623.93     2604.24    161.30 o
  -2   0  16      649.97      807.75    168.91 o
   0   0  16     7296.03     7224.66    507.24 o
   2   0  16      123.94       88.31    153.10 o
   4   0  16     1721.91     1658.88    268.79 o
  -8   1  16      295.71      337.07     91.92 o
  -7   1  16      774.83      947.86    115.60 o
  -6   1  16      572.44      501.87     83.35 o
  -5   1  16      130.69      233.48     96.86 o
  -4   1  16      926.76      940.94    102.92 o
  -3   1  16     3829.34     4100.38    189.68 o
  -2   1  16     2261.90     2347.78    125.48 o
  -1   1  16     1764.42     2036.74    164.01 o
   0   1  16       13.89       90.41     90.03 o
   1   1  16     2142.98     2159.92    184.11 o
   2   1  16     1679.93     2151.09    198.10 o
   3   1  16     1152.42     1578.22    177.70 o
   4   1  16      181.59       92.73    142.37 o
  -8   2  16        8.24       13.42     82.22 o
  -7   2  16       20.75       63.18     77.72 o
  -6   2  16       18.17       40.82     69.74 o
  -5   2  16     4014.19     3922.37    180.82 o
  -4   2  16      132.97      263.03     78.74 o
  -3   2  16      507.54      598.10     79.72 o
  -2   2  16        2.39      115.51     71.71 o
  -1   2  16     4778.60     4401.91    682.32 o
   0   2  16      435.40      623.63    112.65 o
   1   2  16     4496.53     4540.75    269.01 o
   2   2  16       88.19      217.15    122.42 o
   3   2  16      456.73      473.24    144.13 o
   4   2  16      111.00      151.05    145.44 o
  -8   3  16      896.51      941.82    111.30 o
  -7   3  16      438.41      516.02     90.09 o
  -6   3  16     1413.00     1389.37    116.09 o
  -5   3  16      169.38      176.19     57.84 o
  -4   3  16      807.20     1044.04    106.86 o
  -3   3  16     2076.21     2037.10    120.06 o
  -2   3  16     4194.36     4452.69    236.91 o
  -1   3  16      978.19      756.94    112.99 o
   0   3  16       58.20       61.29    175.02 o
   1   3  16       89.76       44.76    103.30 o
   2   3  16     3616.11     4404.74    277.55 o
   3   3  16     1066.65      866.91    213.64 o
   4   3  16      146.57        7.37    140.21 o
  -8   4  16      424.37      404.95     96.18 o
  -7   4  16        3.64       44.77     91.46 o
  -6   4  16     1303.78     1290.57    118.38 o
  -5   4  16      701.12      713.30     81.95 o
  -4   4  16     2814.37     2948.10    137.22 o
  -3   4  16      846.10     1016.69     93.16 o
  -2   4  16     1030.06     1078.81    155.72 o
  -1   4  16      901.84      991.92    102.48 o
   0   4  16     6150.38     5502.21    296.55 o
   1   4  16      209.97      142.56    103.25 o
   2   4  16      358.30      570.76    235.37 o
   3   4  16      587.17      568.39    141.65 o
   4   4  16     1368.49     1587.13    211.85 o
  -8   5  16       15.14       61.38     85.62 o
  -7   5  16     1939.01     2009.94    135.46 o
  -6   5  16      103.64       75.80     60.51 o
  -5   5  16      112.21       18.19     63.27 o
  -4   5  16      434.44      496.95     75.36 o
  -3   5  16     4860.62     4701.02    234.13 o
  -2   5  16      236.16      344.11    112.80 o
  -1   5  16     2463.90     2687.33    164.27 o
   0   5  16      190.52      438.83    103.99 o
   1   5  16     2689.44     3049.44    331.13 o
   2   5  16      128.97      166.94    121.47 o
   3   5  16     2290.07     2532.27    216.91 o
   4   5  16      424.52      490.12    103.41 o
  -7   6  16        2.26       92.41     82.22 o
  -6   6  16      463.91      638.70     83.59 o
  -5   6  16     2159.15     2375.49    126.73 o
  -4   6  16     1585.65     1613.61    106.86 o
  -3   6  16       35.11       90.38     70.17 o
  -2   6  16       76.03       87.82     74.58 o
  -1   6  16     2198.25     2285.23    145.97 o
   0   6  16     1589.20     1779.42    258.57 o
   1   6  16     2658.04     2692.87    206.06 o
   2   6  16      408.43      658.20    144.08 o
   3   6  16       76.22       45.35     88.34 o
   4   6  16      988.08      965.30    138.62 o
  -7   7  16       42.35       52.66     78.16 o
  -6   7  16     2138.17     2347.64    245.78 o
  -5   7  16       46.90      142.46     70.08 o
  -4   7  16      621.68      707.52     82.59 o
  -3   7  16       22.69       -8.03     70.73 o
  -2   7  16     2720.21     2792.81    229.21 o
  -1   7  16        5.21       78.76     76.55 o
   0   7  16       28.41        1.35     97.79 o
   1   7  16      277.41      144.35    178.94 o
   2   7  16     2967.06     2736.78    218.77 o
   3   7  16       73.81        6.83    100.24 o
   4   7  16      460.63      465.83    151.94 o
  -7   8  16       24.99      150.26     80.89 o
  -6   8  16      566.83      751.31     89.68 o
  -5   8  16     1508.28     1608.00    109.81 o
  -4   8  16     1109.18     1165.26    107.60 o
  -3   8  16      325.02      308.34     82.29 o
  -2   8  16      143.63      159.23    111.69 o
  -1   8  16      905.81     1173.19    116.03 o
   0   8  16     1417.36     1365.88    150.93 o
   1   8  16      476.37      810.33    145.05 o
   2   8  16      428.95      461.22    107.27 o
   3   8  16      798.32      734.80    130.33 o
  -7   9  16     2904.84     2940.64    161.74 o
  -6   9  16       13.86       96.07     77.94 o
  -5   9  16      127.03      218.86     75.68 o
  -4   9  16       34.87       11.02     74.15 o
  -3   9  16     2087.05     2253.61    142.92 o
  -2   9  16        3.88       23.28     65.92 o
  -1   9  16      513.60      621.26    101.62 o
   0   9  16      130.73      140.71    105.88 o
   1   9  16     1263.11     1224.53    212.49 o
   2   9  16       50.58       42.64     94.22 o
   3   9  16     1735.19     1497.22    158.28 o
  -6  10  16     1277.10     1356.52    109.80 o
  -5  10  16     1086.98      975.89    137.70 o
  -4  10  16     1477.11     1591.71    125.63 o
  -3  10  16       93.79      135.60     92.57 o
  -2  10  16      183.98      200.30     75.19 o
  -1  10  16      191.33      212.89     95.66 o
   0  10  16     1404.52     1137.76    206.06 o
   1  10  16      424.49      558.79    117.72 o
   2  10  16       35.15      -91.75    158.24 o
   3  10  16       14.20      -11.74    152.91 o
  -6  11  16     1381.98     1442.06    156.42 o
  -5  11  16       10.88      233.89     88.42 o
  -4  11  16     1028.02     1151.42    117.04 o
  -3  11  16      224.36      180.27     87.91 o
  -2  11  16     1701.69     1747.22    120.17 o
  -1  11  16        1.20      145.51    156.44 o
   0  11  16        0.38      -62.59     94.80 o
   1  11  16      401.04      319.54    110.95 o
   2  11  16     2019.65     2568.76    234.34 o
  -5  12  16     2549.00     2471.91    185.52 o
  -4  12  16      415.57      538.78    101.03 o
  -3  12  16      148.18       66.04     88.79 o
  -2  12  16        9.38      -41.64     76.03 o
  -1  12  16      761.22      778.20    123.55 o
   0  12  16      244.26      176.08    105.24 o
   1  12  16      559.49      622.69    152.13 o
   2  12  16      240.41      315.46    127.21 o
  -4  13  16      595.34      714.15    115.87 o
  -3  13  16      867.79      843.11    141.89 o
  -2  13  16      288.36      392.21    107.58 o
  -1  13  16      387.02      583.08    125.39 o
   0  13  16       26.13      -41.10    109.84 o
   1  13  16      372.71      441.83    133.69 o
  -3  14  16       93.25      147.58    152.58 o
  -2  14  16      145.23      194.29    109.22 o
  -1  14  16       21.18       65.04    119.34 o
   0  14  16     1343.85     1417.03    161.51 o
  -7   0  17      233.41      375.23    164.28 o
  -5   0  17     1808.95     1811.08    227.14 o
  -3   0  17      134.37      115.52     96.08 o
  -1   0  17     8393.66     7862.76    540.79 o
   1   0  17      867.62      697.49    181.89 o
   3   0  17     2490.58     2965.16    342.45 o
  -7   1  17      568.39      755.06    204.03 o
  -6   1  17       88.05      202.75    100.33 o
  -5   1  17        3.63      -15.79     87.48 o
  -4   1  17     1209.31     1196.33    113.72 o
  -3   1  17     1181.10     1301.73    106.07 o
  -2   1  17     1525.18     1507.28    127.23 o
  -1   1  17       31.27       77.73    143.01 o
   0   1  17     1258.74     1354.76    150.65 o
   1   1  17     1908.48     1864.89    180.34 o
   2   1  17     3174.13     3278.08    246.18 o
   3   1  17      824.65      522.18    215.12 o
   4   1  17       22.15     -114.66    152.47 o
  -7   2  17       86.29      176.24     86.21 o
  -6   2  17     1340.42     1362.30    115.44 o
  -5   2  17       19.62      -18.94     81.92 o
  -4   2  17     1108.10     1206.40    121.67 o
  -3   2  17        7.88        3.62     70.06 o
  -2   2  17     1521.44     1618.23    235.76 o
  -1   2  17      588.96      571.88    117.77 o
   0   2  17     4558.39     4807.85    278.69 o
   1   2  17       28.27      112.92    154.77 o
   2   2  17      135.04      170.19    121.54 o
   3   2  17      342.65      499.90    153.34 o
   4   2  17     2396.41     2499.51    241.60 o
  -7   3  17      907.42     1083.37    127.80 o
  -6   3  17      309.93      354.68     84.80 o
  -5   3  17       13.38      106.03     70.56 o
  -4   3  17      474.89      524.97     92.74 o
  -3   3  17     2345.30     2640.83    140.47 o
  -2   3  17      382.36      552.07    188.00 o
  -1   3  17      731.29      512.15    109.18 o
   0   3  17      421.45      486.73    134.72 o
   1   3  17     2690.65     3001.15    294.18 o
   2   3  17      845.16      891.73    159.20 o
   3   3  17      749.36      910.45    247.00 o
  -7   4  17      151.00      127.21     85.55 o
  -6   4  17      346.40      327.51     83.78 o
  -5   4  17     2247.76     2493.32    133.71 o
  -4   4  17      401.09      309.92     91.20 o
  -3   4  17        3.66       77.03     70.79 o
  -2   4  17       55.37      -19.00     73.14 o
  -1   4  17     3010.62     3083.71    211.09 o
   0   4  17      661.03      744.33    126.88 o
   1   4  17      670.15      653.40    143.53 o
   2   4  17      156.50      293.28    141.07 o
   3   4  17      977.87     1076.05    178.29 o
  -7   5  17      372.40      386.30     95.61 o
  -6   5  17      413.25      462.52     87.00 o
  -5   5  17       47.76       66.04     70.60 o
  -4   5  17     1684.30     1805.21    113.36 o
  -3   5  17      283.06      293.38     91.46 o
  -2   5  17     2659.81     2690.74    164.30 o
  -1   5  17      153.74       84.99    100.70 o
   0   5  17      862.09     1204.67    151.33 o
   1   5  17      206.18       51.53    113.50 o
   2   5  17     2888.16     3237.67    254.91 o
   3   5  17      324.99      617.65    258.31 o
  -7   6  17      314.48      432.31     96.38 o
  -6   6  17     1283.72     1177.03    106.82 o
  -5   6  17      857.83     1059.81    100.63 o
  -4   6  17      396.73      291.31     75.44 o
  -3   6  17      110.06      225.76    100.99 o
  -2   6  17     1578.69     1675.48    135.55 o
  -1   6  17      927.84      943.87    160.17 o
   0   6  17     1907.29     2200.01    190.01 o
   1   6  17       93.70      -55.03    174.24 o
   2   6  17       19.42        5.94    129.04 o
   3   6  17     1006.99     1159.33    148.73 o
  -7   7  17     1641.27     1899.09    131.99 o
  -6   7  17       52.43      151.05     82.65 o
  -5   7  17      344.19      351.56     79.24 o
  -4   7  17       51.10       11.19     76.49 o
  -3   7  17     2773.86     3022.51    179.51 o
  -2   7  17        8.50      100.99     81.57 o
  -1   7  17      185.54      230.43    128.10 o
   0   7  17       10.74       44.39    111.40 o
   1   7  17     2175.67     2452.40    343.99 o
   2   7  17        5.30       89.63    141.42 o
   3   7  17      592.83      501.34    122.96 o
  -6   8  17     1257.68     1544.77    119.63 o
  -5   8  17     1408.22     1471.68    108.21 o
  -4   8  17      589.08      742.50     99.61 o
  -3   8  17       37.52      154.53     81.16 o
  -2   8  17      330.89      391.40    100.54 o
  -1   8  17     1097.26     1094.26    181.69 o
   0   8  17     1071.20      968.95    146.86 o
   1   8  17      248.05      157.92    136.82 o
   2   8  17      285.91      122.87    106.29 o
  -6   9  17      437.12      614.26     95.72 o
  -5   9  17       56.21      194.56     91.71 o
  -4   9  17     2100.28     2217.47    144.73 o
  -3   9  17       34.94       85.39     78.72 o
  -2   9  17     1514.67     1511.71    147.37 o
  -1   9  17       72.55      184.40     98.70 o
   0   9  17      365.51      372.54    144.87 o
   1   9  17       23.69       -3.74    100.15 o
   2   9  17     1523.39     1541.60    174.31 o
  -5  10  17     1727.11     1890.01    142.92 o
  -4  10  17      406.82      390.40     97.81 o
  -3  10  17        7.31       18.76     70.90 o
  -2  10  17      319.46      357.22    108.70 o
  -1  10  17     1445.32     1775.17    148.67 o
   0  10  17      419.99      149.63    164.15 o
   1  10  17       52.35      101.33    105.84 o
  -5  11  17      193.09      180.10     97.35 o
  -4  11  17      292.71      337.51    105.28 o
  -3  11  17     2241.63     2598.99    170.43 o
  -2  11  17      109.11       93.79    112.81 o
  -1  11  17       62.34       44.73    153.10 o
   0  11  17      140.80      287.82    113.04 o
   1  11  17      928.64      876.40    138.78 o
  -4  12  17      721.50      881.76    177.23 o
  -3  12  17       72.12      186.57     87.77 o
  -2  12  17      625.26      738.45    121.54 o
  -1  12  17      112.99      -23.16    106.90 o
   0  12  17      879.69     1004.81    154.32 o
  -2  13  17     1020.35     1154.00    161.20 o
  -6   0  18     1732.70     1388.29    220.46 o
  -4   0  18      162.56      188.51    125.94 o
  -2   0  18     1839.61     2123.06    257.86 o
   0   0  18     1745.29     1212.06    224.18 o
   2   0  18     1244.37     1876.90    281.39 o
  -7   1  18      278.45      456.72    123.30 o
  -6   1  18       19.30       21.18    107.02 o
  -5   1  18      473.17      632.60    112.05 o
  -4   1  18      483.15      630.11     96.39 o
  -3   1  18     1463.41     1474.70    113.55 o
  -2   1  18      344.34      347.73    107.83 o
  -1   1  18       53.42      179.39    105.11 o
   0   1  18     1252.92     1400.53    267.25 o
   1   1  18     2701.83     2368.46    205.30 o
   2   1  18     1099.72     1182.49    198.41 o
   3   1  18       66.55      118.13    269.17 o
  -7   2  18      930.79      915.23    115.61 o
  -6   2  18       60.62       99.77     85.54 o
  -5   2  18      871.04     1156.45    127.56 o
  -4   2  18        0.05       69.96     83.56 o
  -3   2  18      269.39      215.82     83.05 o
  -2   2  18        8.82       59.63     85.31 o
  -1   2  18     3909.25     3637.04    236.17 o
   0   2  18       56.98      186.78    105.04 o
   1   2  18        2.25       89.76    117.55 o
   2   2  18       48.37       69.41    136.97 o
  -6   3  18        4.48       41.74     79.41 o
  -5   3  18       46.47      123.30     96.39 o
  -4   3  18     1285.20     1411.27    122.94 o
  -3   3  18      293.13      417.11    100.29 o
  -2   3  18      773.72      897.20    113.75 o
  -1   3  18      273.22      176.76    106.42 o
   0   3  18     1349.40     1427.41    536.42 o
   1   3  18     1019.94      908.29    161.81 o
   2   3  18     1653.83     1833.52    206.97 o
  -6   4  18     1889.90     2244.76    237.62 o
  -5   4  18       85.24      152.44    101.62 o
  -4   4  18      219.73      261.27     89.59 o
  -3   4  18       19.89       64.35     89.38 o
  -2   4  18     2255.69     2198.78    216.51 o
  -1   4  18      425.83      528.65    125.37 o
   0   4  18      919.84     1062.33    179.58 o
   1   4  18       15.30      -80.22    120.36 o
   2   4  18     1014.44     1083.57    173.40 o
  -6   5  18      116.05      198.94     86.14 o
  -5   5  18     1016.01     1059.84    122.85 o
  -4   5  18      160.94      163.85     81.65 o
  -3   5  18     1846.85     2140.10    175.62 o
  -2   5  18        6.18      136.19     88.30 o
  -1   5  18      153.59       83.56    108.67 o
   0   5  18      587.46      756.08    140.85 o
   1   5  18     2390.11     2569.73    214.48 o
   2   5  18      110.83      180.11    159.65 o
  -6   6  18      596.62      918.82    108.52 o
  -5   6  18     1271.98     1322.27    111.62 o
  -4   6  18       11.75       -2.71    103.01 o
  -3   6  18      383.65      352.79    102.20 o
  -2   6  18      558.79      515.13    167.39 o
  -1   6  18     2135.64     1893.36    179.72 o
   0   6  18      530.69      428.08    126.49 o
   1   6  18       23.02       25.40    126.21 o
   2   6  18      161.32       45.25    145.98 o
  -6   7  18        6.28       40.89     86.50 o
  -5   7  18        3.60       44.59     79.66 o
  -4   7  18     2585.86     2646.21    161.72 o
  -3   7  18      103.44      140.66    104.48 o
  -2   7  18      824.55     1001.70    243.56 o
  -1   7  18       61.41      251.65    121.23 o
   0   7  18     1260.86     1110.60    158.16 o
   1   7  18       18.16     -122.33    131.30 o
  -5   8  18      492.63      745.88    165.14 o
  -4   8  18      186.27      150.87     88.72 o
  -3   8  18      204.12      328.71    108.53 o
  -2   8  18     1466.81     1619.61    148.24 o
  -1   8  18     1273.92     1289.53    236.72 o
   0   8  18      278.30      297.79    285.44 o
   1   8  18       19.62       12.98    179.19 o
  -5   9  18     1190.90     1243.47    131.93 o
  -4   9  18        4.61      104.63     91.91 o
  -3   9  18     3066.36     3701.51    212.25 o
  -2   9  18       24.02       72.53    107.86 o
  -1   9  18       71.16      -19.14    123.02 o
   0   9  18       12.85     -142.69    159.53 o
  -4  10  18       20.02      -14.46    100.50 o
  -3  10  18       66.40      179.15     98.52 o
  -2  10  18     1424.14     1411.14    146.27 o
  -1  10  18      717.99      930.33    164.35 o
   0  10  18      318.40      502.23    216.73 o
  -2  11  18      525.95      644.69    188.95 o
  -5   0  19      471.62      681.58    165.56 o
  -3   0  19      742.29      890.01    243.92 o
  -1   0  19     1433.29     1351.27    237.30 o
   1   0  19      256.13      180.61    194.75 o
  -6   1  19      438.56      518.87    196.86 o
  -5   1  19      399.55      393.84    111.43 o
  -4   1  19      886.85      988.49    115.18 o
  -3   1  19      246.28      192.88    101.97 o
  -2   1  19        7.26      105.36    105.59 o
  -1   1  19      227.12      247.31    159.91 o
   0   1  19     1191.26     1375.98    383.97 o
   1   1  19      861.19      740.75    154.30 o
  -6   2  19     1402.61     1855.21    171.03 o
  -5   2  19        0.67      187.46    112.10 o
  -4   2  19       35.69        9.28     85.97 o
  -3   2  19       59.66      116.63    102.02 o
  -2   2  19     1465.51     1611.35    167.72 o
  -1   2  19      117.02      -48.57    112.63 o
   0   2  19      171.86      285.58    129.57 o
   1   2  19        0.91       22.56    133.69 o
  -5   3  19      885.45     1212.14    119.37 o
  -4   3  19      233.40      441.04    103.61 o
  -3   3  19      586.20      534.30    115.53 o
  -2   3  19        2.48      -90.12    105.35 o
  -1   3  19      422.68      374.75    230.16 o
   0   3  19      483.69      506.28    139.81 o
   1   3  19     1664.70     1546.36    190.99 o
  -5   4  19      507.59      659.59    119.50 o
  -4   4  19       85.94      237.49    128.12 o
  -3   4  19      706.27      814.91    171.53 o
  -2   4  19      211.95      -23.98    105.24 o
  -1   4  19     1117.76     1281.34    166.50 o
   0   4  19       98.23       49.53    123.40 o
   1   4  19      200.27      171.00    143.89 o
  -5   5  19       87.02      216.46    113.31 o
  -4   5  19     1447.90     1834.55    219.56 o
  -3   5  19      225.55       93.95    190.30 o
  -2   5  19       20.87       79.64     99.45 o
  -1   5  19      196.38       81.77    179.90 o
   0   5  19     1528.01     1690.01    185.25 o
   1   5  19      297.89      389.11    147.34 o
  -4   6  19        4.52       63.60    124.58 o
  -3   6  19      497.97      672.74    122.94 o
  -2   6  19     1840.40     1953.76    158.46 o
  -1   6  19      437.39      285.44    243.72 o
   0   6  19       39.41      151.42    128.34 o
  -4   7  19       77.69      190.39    129.03 o
  -3   7  19     1475.32     1969.46    198.82 o
  -2   7  19        9.25      157.77    112.80 o
  -1   7  19      648.04      709.51    190.83 o
   0   7  19      169.79      183.95    179.19 o
  -3   8  19      417.33      335.41    127.59 o
  -2   8  19     1108.65     1330.81    149.29 o
  -1   8  19      925.00      923.88    162.18 o
  -4   0  20      211.01      247.03    159.42 o
  -2   0  20      826.57      843.13    203.36 o
  -4   1  20      700.24      701.08    122.97 o
  -3   1  20      213.02      171.76    114.27 o
  -2   1  20       51.94      107.76    144.10 o
  -1   1  20      198.56      170.00    132.06 o
  -4   2  20       49.71       67.60    102.64 o
  -3   2  20     1253.81     1328.06    148.56 o
  -2   2  20       15.90      -31.03    115.28 o
  -1   2  20      234.20       13.18    117.78 o
  -3   3  20      127.80      161.52    116.37 o
  -2   3  20      242.50      237.37    149.88 o
  -1   3  20      218.43      266.30    139.73 o
  -3   4  20      355.01      350.98    121.93 o
  -2   4  20     1101.24     1298.38    170.17 o
 
